# Supplementary material for: Evolution along the Great Rift Valley: phenotypic and genetic differentiation of East African white‐eyes (Aves, Zosteropidae)
Source: Ecol Evol. 2015 Oct 12;5(21):4849–62. doi: 10.1002/ece3.1735 (PMC4662327; doi:10.1002/ece3.1735)
Supplement: Supplementary file 1 — Appendix S1. Raw data of morphological measurements; Wing length (mm), tarsus length (mm), body weight (g) and eye ring length and height (mm). [file ECE3-5-4849-s001.xls]

## Sheet: Raw Data Morpho
Supplementary Material Electronic Appendix S1. Raw data of morphological measurements; Wing length (mm), tarsus length (mm), body weight (g) and eyering length and -height (mm).
Species	Region	Location	Longittude	Latitude	Wing	Head	TarsusR	Weight	EyeringL	EyeringH	Collector
Z. poliogaster	Aberdares	Gatumani Forest	36.43	-0.25	60	29.1	19.7	12	7.31	8.25	JCH
Z. poliogaster	Aberdares	Gatumani Forest	36.43	-0.25	60	29.1	19.7	12	7.31	8.25	JCH
Z. poliogaster	Aberdares	Gatumani Forest	36.43	-0.25	60	29.1	20.4	12	7.22	7.96	JCH
Z. poliogaster	Aberdares	Gatumani Forest	36.43	-0.25	61	28.7	20.8	12	7.16	7.24	JCH
Z. poliogaster	Aberdares	Gatumani Forest	36.43	-0.25	61	28.7	21.1	12	7.32	7.5	JCH
Z. poliogaster	Aberdares	Gatumani Forest	36.43	-0.25	64	30	20.5	12	7.39	7.96	JCH
Z. poliogaster	Aberdares	Gatumani Forest	36.43	-0.25	64	30	19	12	7.6	7.72	JCH
Z. poliogaster	Aberdares	Gatumani Forest	36.43	-0.25	58	27.8	20.1	10.5	7.03	7.76	JCH
Z. poliogaster	Aberdares	Gatumani Forest	36.43	-0.25	58	27.8	21.6	10.5	7.25	7.59	JCH
Z. poliogaster	Aberdares	Gatumani Forest	36.43	-0.25	60	28.5	20.3	11.5	7.05	7.08	JCH
Z. poliogaster	Aberdares	Gatumani Forest	36.43	-0.25	60	28.5	20.5	11.5	7.04	7.3	JCH
Z. poliogaster	Aberdares	Gatumani Forest	36.43	-0.25	54	28.5	18.2	11	6.58	7.26	JCH
Z. poliogaster	Aberdares	Gatumani Forest	36.43	-0.25	54	28.5	18.1	11	6.47	6.99	JCH
Z. poliogaster	Aberdares	Gatumani Forest	36.43	-0.25	60	28.8	20.5	12	7.75	8.18	JCH
Z. poliogaster	Aberdares	Gatumani Forest	36.43	-0.25	60	28.8	20.5	12	7.72	8.25	JCH
Z. poliogaster	Aberdares	Gatumani Forest	36.43	-0.25	65	30.1	20	12.5	6.78	7.99	JCH
Z. poliogaster	Aberdares	Gatumani Forest	36.43	-0.25	65	30.1	20	12.5	6.87	7.82	JCH
Z. poliogaster	Aberdares	Gatumani Forest	36.43	-0.25	59	29.1	21.6	11.5	7.72	7.21	JCH
Z. poliogaster	Aberdares	Gatumani Forest	36.43	-0.25	59	29.1	21.6	11.5	7.28	7	JCH
Z. poliogaster	Aberdares	Gatumani Forest	36.43	-0.25	59	28.7	21.7	11	6.76	7.47	JCH
Z. poliogaster	Aberdares	Gatumani Forest	36.43	-0.25	59	28.7	21.7	11	6.7	7.24	JCH
Z. poliogaster	Aberdares	Gatumani Forest	36.43	-0.25	56	27.7	21.1	9.5	6.58	6.36	JCH
Z. poliogaster	Aberdares	Gatumani Forest	36.43	-0.25	56	27.7	21	9.5	6.46	6.59	JCH
Z. poliogaster	Aberdares	Gatumani Forest	36.43	-0.25	56	27.7	19.1	10.5	6.53	6.85	JCH
Z. poliogaster	Aberdares	Gatumani Forest	36.43	-0.25	56	27.7	19.1	10.5	6.53	6.84	JCH
Z. poliogaster	Aberdares	Gatumani Forest	36.43	-0.25	60	29.7	20.1	11.5	7.22	8.28	JCH
Z. poliogaster	Aberdares	Gatumani Forest	36.43	-0.25	60	29.7	20.2	11.5	7.03	7.88	JCH
Z. poliogaster	Aberdares	Gatumani Forest	36.43	-0.25	62	30	20.5	13.5	6.89	7.65	JCH
Z. poliogaster	Aberdares	Gatumani Forest	36.43	-0.25	62	30	20.5	13.5	6.77	7.43	JCH
Z. poliogaster	Aberdares	Gatumani Forest	36.43	-0.25	60	28.8	20.5	21.5	7.3	7.75	JCH
Z. poliogaster	Aberdares	Gatumani Forest	36.43	-0.25	60	28.8	20.5	21.5	7.02	7.33	JCH
Z. poliogaster	Aberdares	Gatumani Forest	36.43	-0.25	60	29	19.5	11.5	7.68	7.89	JCH
Z. poliogaster	Aberdares	Gatumani Forest	36.43	-0.25	60	29	19.6	11.5	7.5	7.76	JCH
Z. poliogaster	Aberdares	Gatumani Forest	36.43	-0.25	60	27.8	19.8	11.5	7.08	7.28	JCH
Z. poliogaster	Aberdares	Gatumani Forest	36.43	-0.25	60	27.8	19.8	11.5	7.53	7.31	JCH
Z. poliogaster	Aberdares	Gatumani Forest	36.43	-0.25	62	29	20.1	12.5	7.76	7.98	JCH
Z. poliogaster	Aberdares	Gatumani Forest	36.43	-0.25	62	29	20.2	12.5	7.74	8.28	JCH
Z. poliogaster	Aberdares	Gatumani Forest	36.43	-0.25	60	28	20.6	12	7.09	6.52	JCH
Z. poliogaster	Aberdares	Gatumani Forest	36.43	-0.25	60	28	20.6	12	7.04	6.98	JCH
Z. poliogaster	Aberdares	Gatumani Forest	36.43	-0.25	62.5	28.4	20.1	12	7.84	8.67	JCH
Z. poliogaster	Aberdares	Gatumani Forest	36.43	-0.25	62.5	28.4	20.1	12	7.56	8.27	JCH
Z. poliogaster	Aberdares	Gatumani Forest	36.43	-0.25	60.5	29.1	20.7	11.5	7.24	6.89	JCH
Z. poliogaster	Aberdares	Gatumani Forest	36.43	-0.25	62.5	29.1	20.8	11.5	7.43	7.22	JCH
Z. abyssinicus	Chyulu Foothill	Spring	37.57	-2.27	55	25.8	18	8.2			JD
Z. abyssinicus	Chyulu Foothill	Spring	37.57	-2.27	53	26.4	18.3	7.9			JD
Z. abyssinicus	Chyulu Foothill	Spring	37.57	-2.27	54	24.9	17.4	8.2			JD
Z. abyssinicus	Chyulu Foothill	Spring	37.57	-2.27	55	25	18.1	8.8			JD
Z. abyssinicus	Chyulu Foothill	Spring	37.57	-2.27	56	26.9	17.3	8.1			JD
Z. abyssinicus	Chyulu Foothill	Spring	37.57	-2.27	54	26.4	16.8	7.4			JD
Z. abyssinicus	Chyulu Foothill	Spring	37.57	-2.27	55	26.8	16.7	7.6			JD
Z. abyssinicus	Chyulu Foothill	Spring	37.57	-2.27	56	26.4	17.6	7.9			JD
Z. abyssinicus	Chyulu Foothill	Spring	37.57	-2.27	53	26.1	16.8	7.2			JD
Z. abyssinicus	Chyulu Foothill	Spring	37.57	-2.27	55	26.6	17.1	8.3			JD
Z. abyssinicus	Chyulu Foothill	Spring	37.57	-2.27	53	25.6	16.3	7.5			JD
Z. abyssinicus	Chyulu Foothill	Spring	37.57	-2.27	56	25.3	17.5	7.9			JD
Z. abyssinicus	Chyulu Foothill	Spring	37.57	-2.27	54	26.8	19.1	7.5			JD
Z. abyssinicus	Chyulu Foothill	Spring	37.57	-2.27	52	24.5	16.5	6.8			JD
Z. abyssinicus	Chyulu Foothill	Spring	37.57	-2.27	52	25.6	17.8	8.4			JD
Z. abyssinicus	Chyulu Foothill	Spring	37.57	-2.27	54	25	16.4	7.4			JD
Z. abyssinicus	Chyulu Foothill	Spring	37.57	-2.27	50	24.3	16.9	6.6			JD
Z. abyssinicus	Chyulu Foothill	Spring	37.57	-2.27	54	26	17.8	8.3			JD
Z. abyssinicus	Chyulu Foothill	Spring	37.57	-2.27	53	25.2	17.6	8.2			JD
Z. abyssinicus	Chyulu Foothill	Spring	37.57	-2.27	54	26.2	17.3	8.4			JD
Z. abyssinicus	Chyulu Foothill	Spring	37.57	-2.27	57	25.6	17.2	8.1			JD
Z. abyssinicus	Chyulu Foothill	Spring	37.57	-2.27	50	24.5	16.6	7.5			JD
Z. abyssinicus	Chyulu Foothill	Spring	37.57	-2.27	54	25.9	17.8	8.3			JD
Z. abyssinicus	Chyulu Foothill	Spring	37.57	-2.27	53	26	17.2	8.6			JD
Z. abyssinicus	Chyulu Foothill	Spring	37.57	-2.27	52	26.3	17.2	7			JD
Z. abyssinicus	Chyulu Foothill	Spring	37.57	-2.27	55	25.9	17.2	8.3			JD
Z. abyssinicus	Chyulu Foothill	Spring	37.57	-2.27	54	25.4	17.8	8			JD
Z. abyssinicus	Chyulu Foothill	Spring	37.57	-2.27	57	26.5	17.8	8.5			JD
Z. abyssinicus	Chyulu Foothill	Spring	37.57	-2.27	53	25.3	16.8	7.5			JD
Z. abyssinicus	Chyulu Foothill	Spring	37.57	-2.27	55	26.4	18.4	8.4			JD
Z. abyssinicus	Chyulu Foothill	Spring	37.57	-2.27	53	25.7	17.3	7.5			JD
Z. abyssinicus	Chyulu Foothill	Spring	37.57	-2.27	55	25.8	17.5	7.8			JD
Z. abyssinicus	Chyulu Foothill	Spring	37.57	-2.27	55	25.7	17.6	8			JD
Z. poliogaster	Chyulu Hills	Satellite	38.26	-3.2	63	28.3	20.5	14.5	7.7	7.4	JCH
Z. poliogaster	Chyulu Hills	Satellite	38.26	-3.2	63	28.3	21	14.5	7.4	7.8	JCH
Z. poliogaster	Chyulu Hills	Satellite	38.26	-3.2	63	28.9	21.1	14	7.1	7.5	JCH
Z. poliogaster	Chyulu Hills	Satellite	38.26	-3.2	63	28.9	21	14	7.2	7.5	JCH
Z. poliogaster	Chyulu Hills	Satellite	38.26	-3.2	66	28.9	21.1	14	7.1	7.5	JCH
Z. poliogaster	Chyulu Hills	Satellite	38.26	-3.2	66	28.9	21.1	14	7.2	7.5	JCH
Z. poliogaster	Chyulu Hills	Satellite	38.26	-3.2	66	28.9	20.6	14	7.7	7.4	JCH
Z. poliogaster	Chyulu Hills	Satellite	38.26	-3.2	66	28.9	20.6	14	7.2	7.5	JCH
Z. poliogaster	Chyulu Hills	Satellite	38.26	-3.2	65	28.3	20.6	12.5	7.7	7.4	JCH
Z. poliogaster	Chyulu Hills	Satellite	38.26	-3.2	65	28.3	20.6	12.5	7.3	7.4	JCH
Z. poliogaster	Chyulu Hills	Satellite	38.26	-3.2	62	28.6	21	12.5	7.5	7.8	JCH
Z. poliogaster	Chyulu Hills	Satellite	38.26	-3.2	62	28.6	21	12.5	7.5	7.9	JCH
Z. poliogaster	Chyulu Hills	Satellite	38.26	-3.2	62	28.6	20.5	12.5	7.1	7.2	JCH
Z. poliogaster	Chyulu Hills	Satellite	38.26	-3.2	62	28.6	20.5	12.5	7	6.9	JCH
Z. poliogaster	Chyulu Hills	Satellite	38.26	-3.2	62	28.7	20.5	13.5	8	7.5	JCH
Z. poliogaster	Chyulu Hills	Satellite	38.26	-3.2	62	28.7	20.5	13.5	7.4	7.3	JCH
Z. poliogaster	Chyulu Hills	Satellite	38.26	-3.2	62	28.6	20.9	13.5	7.7	7.7	JCH
Z. poliogaster	Chyulu Hills	Satellite	38.26	-3.2	62	28.6	21	13.5	7.6	7.8	JCH
Z. poliogaster	Chyulu Hills	Satellite	38.26	-3.2	62.5	29	21	13	7.9	7.7	JCH
Z. poliogaster	Chyulu Hills	Satellite	38.26	-3.2	62.5	29	21	13	7.6	7.7	JCH
Z. poliogaster	Chyulu Hills	Satellite	38.26	-3.2	65	28.7	21.3	12	7	7	JCH
Z. poliogaster	Chyulu Hills	Satellite	38.26	-3.2	65	28.7	21.2	12	7	7	JCH
Z. poliogaster	Chyulu Hills	Satellite	38.26	-3.2	64	28.6	21.2	12	7	7.2	JCH
Z. poliogaster	Chyulu Hills	Satellite	38.26	-3.2	64	28.6	21.3	12	7	7.2	JCH
Z. poliogaster	Chyulu Hills	Satellite	38.26	-3.2	65	28.7	21.1	11.5	7.9	7.9	JCH
Z. poliogaster	Chyulu Hills	Satellite	38.26	-3.2	65	28.7	21.1	11.5	7.8	7.7	JCH
Z. poliogaster	Chyulu Hills	Satellite	38.26	-3.2	61	28.1	20.2	12	6.6	6.7	JCH
Z. poliogaster	Chyulu Hills	Satellite	38.26	-3.2	61	28.1	20.4	12	6.6	6.8	JCH
Z. poliogaster	Chyulu Hills	Satellite	38.26	-3.2	63	28.8	20.6	11	6.2	5.79	JCH
Z. poliogaster	Chyulu Hills	Satellite	38.26	-3.2	63	28.8	20.6	11	6.2	5.95	JCH
Z. poliogaster	Chyulu Hills	Satellite	38.26	-3.2	64.5	29.5	21.1	14	7.36	7.77	JCH
Z. poliogaster	Chyulu Hills	Satellite	38.26	-3.2	64.5	29.5	21.1	14	7	7.16	JCH
Z. poliogaster	Chyulu Hills	Satellite	38.26	-3.2	60.5	28.5	21.1	12	7.82	7.15	JCH
Z. poliogaster	Chyulu Hills	Satellite	38.26	-3.2	60.5	28.5	21.1	12	7.72	7.28	JCH
Z. poliogaster	Chyulu Hills	Satellite	38.26	-3.2	64	30	21.1	10.5	6.23	5.8	JCH
Z. poliogaster	Chyulu Hills	Satellite	38.26	-3.2	64	29.5	21.1	10.5	6.31	6.18	JCH
Z. poliogaster	Chyulu Hills	Satellite	38.26	-3.2	60.5	29.5	21.6	10.5	6.99	7.03	JCH
Z. poliogaster	Chyulu Hills	Satellite	38.26	-3.2	60.5	29.5	20.7	11	6.6	7.01	JCH
Z. poliogaster	Chyulu Hills	Satellite	38.26	-3.2	61	28.5	20.7	10.5	6.91	6.68	JCH
Z. poliogaster	Chyulu Hills	Satellite	38.26	-3.2	61	29.5	20.6	11	6.62	6.73	JCH
Z. poliogaster	Chyulu Hills	Satellite	38.26	-3.2	63	29.8	20.5	11	6.49	6.55	JCH
Z. poliogaster	Chyulu Hills	Satellite	38.26	-3.2	63	29.5	21	14	6.47	5.94	JCH
Z. poliogaster	Chyulu Hills	Satellite	38.26	-3.2	62.5	29.3	21.1	17.5	6.29	5.92	JCH
Z. poliogaster	Chyulu Hills	Satellite	38.26	-3.2	62.5	29.5	21	14	6.03	5.76	JCH
Z. poliogaster	Chyulu Hills	Satellite	38.26	-3.2	63	29.2	21.1	12.5	7.54	6.88	JCH
Z. poliogaster	Chyulu Hills	Satellite	38.26	-3.2	63	29.5	21.1	12.5	7.49	7.13	JCH
Z. poliogaster	Chyulu Hills	Satellite	38.26	-3.2	60	28.2	21.6	14	7.3	7.5	JCH
Z. poliogaster	Chyulu Hills	Satellite	38.26	-3.2	60	28.2	20.7	14	7.6	7.4	JCH
Z. poliogaster	Chyulu Hills	Satellite	38.26	-3.2	63	28.9	20.7	14.5	7.6	8	JCH
Z. poliogaster	Chyulu Hills	Satellite	38.26	-3.2	63	28.9	20.6	14.5	7.8	7.6	JCH
Z. poliogaster	Chyulu Hills	Simba valley	37.58	-2.48	61	28.1	19.6	10.5	7.1	7.7	JCH
Z. poliogaster	Chyulu Hills	Simba valley	37.58	-2.48	61	28.1	19.7	10.5	7.2	7.6	JCH
Z. poliogaster	Chyulu Hills	Simba valley	37.58	-2.48	59	29.7	22	11	7.4	7.9	JCH
Z. poliogaster	Chyulu Hills	Simba valley	37.58	-2.48	59	29.7	22.1	11	7.7	7.8	JCH
Z. poliogaster	Chyulu Hills	Simba valley	37.58	-2.48	62	29.2	22.1	11	7.4	7.4	JCH
Z. poliogaster	Chyulu Hills	Simba valley	37.58	-2.48	62	29.2	22.1	11	7.9	7.9	JCH
Z. poliogaster	Chyulu Hills	Simba valley	37.58	-2.48	60	28.8	21.2	12	7.4	7.3	JCH
Z. poliogaster	Chyulu Hills	Simba valley	37.58	-2.48	60	28.8	21	12	7.4	7.4	JCH
Z. poliogaster	Chyulu Hills	Simba valley	37.58	-2.48	62	28.9	22.1	12	7.8	7.9	JCH
Z. poliogaster	Chyulu Hills	Simba valley	37.58	-2.48	62	28.9	22.2	12	7.7	7.9	JCH
Z. poliogaster	Chyulu Hills	Simba valley	37.58	-2.48	62	28.8	21.1	11	6.6	6.8	JCH
Z. poliogaster	Chyulu Hills	Simba valley	37.58	-2.48	62	28.8	21.1	11	6.7	6.8	JCH
Z. poliogaster	Chyulu Hills	Simba valley	37.58	-2.48	60	28.7	20.5	10.5	7.1	7.7	JCH
Z. poliogaster	Chyulu Hills	Simba valley	37.58	-2.48	60	28.7	20.5	10.5	7.2	7.6	JCH
Z. poliogaster	Chyulu Hills	Simba valley	37.58	-2.48	61	28.8	20.9	11	7.4	7.9	JCH
Z. poliogaster	Chyulu Hills	Simba valley	37.58	-2.48	61	28.8	20.9	11	7.7	7.8	JCH
Z. poliogaster	Chyulu Hills	Simba valley	37.58	-2.48	63	29.8	22	11	7.4	7.5	JCH
Z. poliogaster	Chyulu Hills	Simba valley	37.58	-2.48	63	28.8	22.1	11	7.6	7.5	JCH
Z. poliogaster	Chyulu Hills	Simba valley	37.58	-2.48	64	28	21.1	12	7.6	8	JCH
Z. poliogaster	Chyulu Hills	Simba valley	37.58	-2.48	64	28.8	21.1	12	7.4	8.1	JCH
Z. poliogaster	East Usambaras	East Usambaras	38.36	-5.03	56		14	8.5			BN
Z. poliogaster	East Usambaras	East Usambaras	38.36	-5.03	54		17	9.5			BN
Z. poliogaster	East Usambaras	East Usambaras	38.36	-5.03	55		16	9			BN
Z. poliogaster	East Usambaras	East Usambaras	38.36	-5.03	54		16	9			BN
Z. poliogaster	East Usambaras	East Usambaras	38.36	-5.03	56		17	9			BN
Z. poliogaster	East Usambaras	East Usambaras	38.36	-5.03	57		17	10			BN
Z. poliogaster	East Usambaras	East Usambaras	38.36	-5.03	55		16	10			BN
Z. poliogaster	Ethiopian Highland	Fetche	36.75	7.74	61		18.4	13			LL
Z. poliogaster	Ethiopian Highland	Fetche	36.75	7.74	59			10			LL
Z. poliogaster	Ethiopian Highland	Fetche	36.75	7.74	58			12			LL
Z. poliogaster	Ethiopian Highland	Fetche	36.75	7.74	59			10			LL
Z. poliogaster	Ethiopian Highland	Fetche	36.75	7.74	59		17.2	10			LL
Z. poliogaster	Ethiopian Highland	Fetche	36.75	7.74	60		16.9	12			LL
Z. poliogaster	Ethiopian Highland	Fetche	36.75	7.74	58		17	12			LL
Z. poliogaster	Ethiopian Highland	Garuke	36.75	7.74	64		18	13			LL
Z. poliogaster	Ethiopian Highland	Garuke	36.75	7.74	60		17.1	11			LL
Z. poliogaster	Ethiopian Highland	Garuke	36.75	7.74	59		17.5	11			LL
Z. poliogaster	Ethiopian Highland	Garuke	36.75	7.74	60			19			LL
Z. poliogaster	Ethiopian Highland	Garuke	36.75	7.74	59		16.6	11			LL
Z. poliogaster	Ethiopian Highland	Garuke	36.75	7.74	58			10			LL
Z. poliogaster	Ethiopian Highland	Garuke	36.75	7.74	58		17.6	10			LL
Z. poliogaster	Ethiopian Highland	Garuke	36.75	7.74	60		17.5	12			LL
Z. poliogaster	Ethiopian Highland	Garuke	36.75	7.74	59		16.4	11			LL
Z. poliogaster	Ethiopian Highland	Garuke	36.75	7.74	61		16.5	11			LL
Z. poliogaster	Ethiopian Highland	Garuke	36.75	7.74	61			9			LL
Z. poliogaster	Ethiopian Highland	Garuke	36.75	7.74	61		17	11			LL
Z. poliogaster	Ethiopian Highland	Garuke	36.75	7.74	57		17	11			LL
Z. poliogaster	Ethiopian Highland	Garuke	36.75	7.74	59		17	10			LL
Z. poliogaster	Ethiopian Highland	Garuke	36.75	7.74				10			LL
Z. poliogaster	Ethiopian Highland	Garuke	36.75	7.74	57		17	11			LL
Z. poliogaster	Ethiopian Highland	Garuke	36.75	7.74	61		18	11			LL
Z. poliogaster	Ethiopian Highland	Garuke	36.75	7.74	59		17.6	11			LL
Z. poliogaster	Ethiopian Highland	Garuke	36.75	7.74	59		16	10			LL
Z. poliogaster	Ethiopian Highland	Garuke	36.75	7.74	61		18.6	12			LL
Z. poliogaster	Ethiopian Highland	Gera I	36.75	7.72	64		17.9	11			LL
Z. poliogaster	Ethiopian Highland	Gera II	36.75	7.72	62		16.6	13			LL
Z. senegalensis	Kakamega Forest	Kakamega Forest	34.5	0.16	58	27.9	21.1	12			JD
Z. senegalensis	Kakamega Forest	Kakamega Forest	34.5	0.16	62	27.5	18.8	9.5			JD
Z. senegalensis	Kakamega Forest	Kakamega Forest	34.5	0.16	58	28	19.2	10.4			JD
Z. senegalensis	Kakamega Forest	Kakamega Forest	34.5	0.16	59	27.6	18.9	11			JD
Z. senegalensis	Kakamega Forest	Kakamega Forest	34.5	0.16	56	26.3	18.8	11.4			JD
Z. senegalensis	Kakamega Forest	Kakamega Forest	34.5	0.16	60	27.3	18.4	11.5			JD
Z. senegalensis	Kakamega Forest	Kakamega Forest	34.5	0.16	52	23.8	18.1	10.1			JD
Z. senegalensis	Kakamega Forest	Kakamega Forest	34.5	0.16	59	27.6	17.3	8.2			JD
Z. senegalensis	Kakamega Forest	Kakamega Forest	34.5	0.16	56	27.6	20.5	10.7			JD
Z. senegalensis	Kakamega Forest	Kakamega Forest	34.5	0.16	60	27.6	18.8	10.6			JD
Z. senegalensis	Kakamega Forest	Kakamega Forest	34.5	0.16	63	30.3	18.5	11.8			JD
Z. abyssinicus	Kitui	Nzeeu River	38.01	-1.24	55	26	16	8			JCH
Z. abyssinicus	Kitui	Nzeeu River	38.01	-1.24	54	25.5	17.2	8			JCH
Z. abyssinicus	Kitui	Nzeeu River	38.01	-1.24	56	26	17.8	9.5			JCH
Z. abyssinicus	Kitui	Nzeeu River	38.01	-1.24	53	25.5	17.5	10	4.5	6	JCH
Z. abyssinicus	Kitui	Nzeeu River	38.01	-1.24	55	27	18.2	8	4.6	6	JCH
Z. abyssinicus	Kitui	Nzeeu River	38.01	-1.24	54	26.5	17.5	9	5.4	5.7	JCH
Z. abyssinicus	Kitui	Nzeeu River	38.01	-1.24	55	27	17.5	8.5	5	6	JCH
Z. abyssinicus	Kitui	Nzeeu River	38.01	-1.24	54	25	17.5	10	5	5.5	JCH
Z. abyssinicus	Kitui	Nzeeu River	38.01	-1.24	53	25.5	17.7	10	4.8	6.2	JCH
Z. abyssinicus	Kitui	Nzeeu River	38.01	-1.24	56	26.5	17.8	7	5.9	6.5	JCH
Z. abyssinicus	Kitui	Nzeeu River	38.01	-1.24	55	26	18.5	8	6.5	6.7	JCH
Z. abyssinicus	Kitui	Nzeeu River	38.01	-1.24	54	26.2	18	8	6.5	6.5	JCH
Z. abyssinicus	Kitui	Nzeeu River	38.01	-1.24	53	25.5	18	8	5.5	6.2	JCH
Z. abyssinicus	Kitui	Nzeeu River	38.01	-1.24	56	25.2	17.3	8	5	6.7	JCH
Z. abyssinicus	Kitui	Nzeeu River	38.01	-1.24	56	25.7	18	8	5.8	5.9	JCH
Z. abyssinicus	Kitui	Nzeeu River	38.01	-1.24	53	27	18	8	5.6	7	JCH
Z. abyssinicus	Kitui	Nzeeu River	38.01	-1.24	54	26.5	17.5	9	5.6	6.5	JCH
Z. abyssinicus	Kitui	Nzeeu River	38.01	-1.24	56	26	18	8.5	5.8	6.2	JCH
Z. abyssinicus	Kitui	Nzeeu River	38.01	-1.24	56	25.5	18	8	5	6.2	JCH
Z. abyssinicus	Kitui	Nzeeu River	38.01	-1.24	56	27	17	7	5.5	6.2	JCH
Z. abyssinicus	Kitui	Nzeeu River	38.01	-1.24	55	28	18	9	6.5	6.3	JCH
Z. abyssinicus	Kitui	Nzeeu River	38.01	-1.24	53	23.5	17.5	8	4	4.2	JCH
Z. poliogaster	Kulal	site 1	36.55	2.38	65	30.6	22.3	14.3			LB
Z. poliogaster	Kulal	site 1	36.55	2.38	64	30.6	22	14.4			LB
Z. poliogaster	Kulal	site 1	36.55	2.38	62	30.5	22.2	13.4			LB
Z. poliogaster	Kulal	site 1	36.55	2.38	64	30.9	21.6	14			LB
Z. poliogaster	Kulal	site 1	36.55	2.38	63	30	21.9	13.8			LB
Z. poliogaster	Kulal	site 1	36.55	2.38	64	31.2	22	13.5			LB
Z. poliogaster	Kulal	site 1	36.55	2.38	67	29.7	22.2	14			LB
Z. poliogaster	Kulal	site 1	36.55	2.38		31.5	21.2	15.1			LB
Z. poliogaster	Kulal	site 1	36.55	2.38	67	31.6	21.8	14.4			LB
Z. poliogaster	Kulal	site 1	36.55	2.38	64	30.7	21.5	14.1			LB
Z. poliogaster	Kulal	site 1	36.55	2.38	66	31.5	23	13.4			LB
Z. poliogaster	Kulal	site 1	36.55	2.38	64	30.4	21.8	14.7			LB
Z. poliogaster	Kulal	site 1	36.55	2.38	66	30.9	21.6	14.3			LB
Z. poliogaster	Kulal	site 1	36.55	2.38	64	30.6	21.6	12.4			LB
Z. poliogaster	Kulal	site 2	36.55	2.38	63	30.5	22.1	12.2			LB
Z. poliogaster	Kulal	site 2	36.55	2.38	65	31.1	22.2	13.2			LB
Z. poliogaster	Kulal	site 2	36.55	2.38	64	31.6	21.1	12.8			LB
Z. poliogaster	Kulal	site 2	36.55	2.38	63	30.5	22.1	13.2			LB
Z. poliogaster	Kulal	site 2	36.55	2.38	64	29.7	21.1	13.4			LB
Z. poliogaster	Kulal	site 3	36.55	2.38	67	30.3	21.6	12.8			LB
Z. poliogaster	Kulal	site 3	36.55	2.38	68	31.4	22	14.7			LB
Z. poliogaster	Kulal	site 3	36.55	2.38	66	29.9	21.6	12.4			LB
Z. poliogaster	Kulal	site 3	36.55	2.38	62	29.6	19.8	12.5			LB
Z. poliogaster	Kulal	site 3	36.55	2.38	64	30.4	22	12.8			LB
Z. poliogaster	Kulal	site 3	36.55	2.38	66	31.7	22.1	13.4			LB
Z. poliogaster	Kulal	site 3	36.55	2.38	65	32.1	21.6	14			LB
Z. poliogaster	Kulal	site 3	36.55	2.38	66	32.2	22.1	14.1			LB
Z. poliogaster	Kulal	site 3	36.55	2.38	63	29.3	21.4	12.7			LB
Z. poliogaster	Kulal	site 3	36.55	2.38	62	30.4	21.2	13.2			LB
Z. poliogaster	Kulal	site 3	36.55	2.38	64	30.5	21.5	14			LB
Z. poliogaster	Kulal	site 3	36.55	2.38	68	31.2	21.4	14.1			LB
Z. poliogaster	Kulal	site 3	36.55	2.38	65	31.4	21.9	14.3			LB
Z. poliogaster	Kulal	site 3	36.55	2.38	66	31.1	21.8	13.8			LB
Z. poliogaster	Kulal	site 3	36.55	2.38	61	30.3	22.1	13.6			LB
Z. poliogaster	Kulal	site 5	36.55	2.38	66	30.6	22.3	13.6			LB
Z. poliogaster	Kulal	site 5	36.55	2.38	66	30.4	22	13.6			LB
Z. poliogaster	Kulal	site 5	36.55	2.38		30.7	21.6	12.9			LB
Z. poliogaster	Kulal	site 5	36.55	2.38		30.5	22.1	13.5			LB
Z. poliogaster	Kulal	site 5	36.55	2.38	68	31	22.1	12.9			LB
Z. poliogaster	Kulal	site 5	36.55	2.38	64	31.3	21.8	13.7			LB
Z. poliogaster	Kulal	site 5	36.55	2.38	65	31.4	21.5	13.1			LB
Z. poliogaster	Kulal	site 5	36.55	2.38	65	31.6	21.9	13.5			LB
Z. poliogaster	Kulal	site 5	36.55	2.38	66	31.6	21.8	13.7			LB
Z. poliogaster	Kulal	site 5	36.55	2.38	66	32	21.8	14.3			LB
Z. poliogaster	Kulal	site 5	36.55	2.38	63	30.3	22.2	13.1			LB
Z. poliogaster	Kulal	site 5	36.55	2.38	65	31	21.5	13.2			LB
Z. poliogaster	Kulal	site 5	36.55	2.38	66	30.2	21.1	13.2			LB
Z. poliogaster	Kulal	site 5	36.55	2.38	65		21	13			LB
Z. poliogaster	Kulal	site 5	36.55	2.38	63	30.5	21.3	14.3			LB
Z. poliogaster	Kulal	site 5	36.55	2.38	63	31	21.5	13.1			LB
Z. poliogaster	Kulal	site 5	36.55	2.38	64	31.3	20.7	14.8			LB
Z. poliogaster	Kulal	site 5	36.55	2.38	67	31.4	21.4	14.5			LB
Z. poliogaster	Kulal	site 5	36.55	2.38	67	30.5	21.9	13.3			LB
Z. poliogaster	Kulal	site 5	36.55	2.38	65	31	22.3	12.3			LB
Z. poliogaster	Kulal	site 5	36.55	2.38	65	31.3	20.7	12.8			LB
Z. poliogaster	Kulal	site 5	36.55	2.38	65	31.4	21.7	12.6			LB
Z. poliogaster	Kulal	site 5	36.55	2.38	68	30.4	22.4	13.6			LB
Z. poliogaster	Kulal	site 5	36.55	2.38	65		22.2	14.4			LB
Z. poliogaster	Kulal	site 5	36.55	2.38				13.2			LB
Z. poliogaster	Kulal	site 5	36.55	2.38				14.8			LB
Z. poliogaster	Kulal	site 5	36.55	2.38				14.1			LB
Z. poliogaster	Kulal	site 5	36.55	2.38				13.3			LB
Z. poliogaster	Kulal	site 5	36.55	2.38				13.6			LB
Z. poliogaster	Kulal	site 5	36.55	2.38				12.8			LB
Z. poliogaster	Kulal	site 5	36.55	2.38				13.8			LB
Z. poliogaster	Kulal	site 5	36.55	2.38	66	31.5	22.4	14			LB
Z. poliogaster	Kulal	site 5	36.55	2.38				14.8			LB
Z. poliogaster	Kulal	site 5	36.55	2.38				13.6			LB
Z. poliogaster	Kulal	site 5	36.55	2.38				14			LB
Z. poliogaster	Kulal	site 5	36.55	2.38	66	31	22.1	14			LB
Z. poliogaster	Kulal	site 5	36.55	2.38	65	30.4	23.2	13.4			LB
Z. poliogaster	Kulal	site 5	36.55	2.38	64	30.4	22.1	13			LB
Z. poliogaster	Kulal	site 5	36.55	2.38	65	29.2	21	12.5			LB
Z. poliogaster	Kulal	site 5	36.55	2.38	66	30.5	22.3	13.6			LB
Z. poliogaster	Kulal	site 5	36.55	2.38	67	31.7	23.2	14.5			LB
Z. poliogaster	Kulal	site 5	36.55	2.38	60	30	21.1	14.1			LB
Z. poliogaster	Kulal	site 5	36.55	2.38	65	30.4	22.2	14.4			LB
Z. poliogaster	Kulal	site 6	36.55	2.38	65	30.2	22	15.3			LB
Z. senegalensis	Maralal	Bawa	36.49	1.02	63	28	20.5	11.8			LB
Z. senegalensis	Maralal	Bawa	36.49	1.02	61	28.4	20.4	11			LB
Z. senegalensis	Maralal	Bawa	36.49	1.02	62	28.8	20.6	10.4			LB
Z. senegalensis	Maralal	Bawa	36.49	1.02	60	29.3	20.6	10.2			LB
Z. senegalensis	Maralal	Bawa	36.49	1.02	62	30.3	21.3	11.8			LB
Z. senegalensis	Maralal	Ngurumaut	36.38	1.13	65	30.2	20.6	12.7			LB
Z. senegalensis	Maralal	Ngurumaut	36.38	1.13	62	29.6	21.4	11.8			LB
Z. senegalensis	Maralal	Ngurumaut	36.38	1.13	63	28.6	20.4	11.8			LB
Z. senegalensis	Maralal	Ngurumaut	36.38	1.13	62	29.8	21.1	11.8			LB
Z. senegalensis	Maralal	Ngurumaut	36.38	1.13	58	29.6	20.4	11.2			LB
Z. senegalensis	Maralal	Ngurumaut	36.38	1.13	63	28.9	20.2	11.6			LB
Z. senegalensis	Maralal	Ngurumaut	36.38	1.13	62	28.9	20.3	11.2			LB
Z. senegalensis	Maralal	Ngurumaut	36.38	1.13	62	28.6	20.7	11.8			LB
Z. senegalensis	Maralal	Ngurumaut	36.38	1.13	63	28.6	20	12.3			LB
Z. senegalensis	Maralal	Ngurumaut	36.38	1.13	63	29.5	20.9	12.2			LB
Z. senegalensis	Maralal	Ngurumaut	36.38	1.13	64	30.2	20.7	12.2			LB
Z. senegalensis	Maralal	Ngurumaut	36.38	1.13	60	27.9	20.2	11.1			LB
Z. senegalensis	Maralal	Ngurumaut	36.38	1.13	62	28.3	21.2	11.7			LB
Z. senegalensis	Maralal	Ngurumaut	36.38	1.13	63	29	20.5	11.8			LB
Z. senegalensis	Maralal	Ngurumaut	36.38	1.13	61	29	20.6	12			LB
Z. senegalensis	Maralal	Ngurumaut	36.38	1.13	60	28.2	20.3	11.4			LB
Z. senegalensis	Maralal	Ngurumaut	36.38	1.13	63	29.9	21.2	11.7			LB
Z. senegalensis	Maralal	Ngurumaut	36.38	1.13	61	28.8	20.1	11.7			LB
Z. senegalensis	Maralal	Ngurumaut	36.38	1.13	66	30	21.1	12.2			LB
Z. senegalensis	Maralal	Ngurumaut	36.38	1.13	66	29.6	20.6	11.9			LB
Z. senegalensis	Maralal	Ngurumaut	36.38	1.13	64	29	21.1	12.5			LB
Z. senegalensis	Maralal	Ngurumaut	36.38	1.13	60	29.9	20.6	12.4			LB
Z. senegalensis	Maralal	Ngurumaut	36.38	1.13	62	29.6	19.8	12.1			LB
Z. senegalensis	Maralal	Ngurumaut	36.38	1.13	63	29.2	21.1	11.5			LB
Z. senegalensis	Maralal	Ngurumaut	36.38	1.13	61	30.1	21.6	12.8			LB
Z. senegalensis	Maralal	Ngurumaut	36.38	1.13	61	29.6	21.2	12.2			LB
Z. senegalensis	Maralal	Ngurumaut	36.38	1.13	63	29.4	20	13.1			LB
Z. senegalensis	Maralal	Ngurumaut	36.38	1.13	62	29.8	20.6	12.2			LB
Z. senegalensis	Maralal	Ngurumaut	36.38	1.13	59	28	20.3	10.4			LB
Z. senegalensis	Maralal	Ngurumaut	36.38	1.13	61	28.4	20.6	12.1			LB
Z. senegalensis	Maralal	Ngurumaut	36.38	1.13	63	30	20.2	12.7			LB
Z. senegalensis	Maralal	Ngurumaut	36.38	1.13	61	29.7	21.2	12.8			LB
Z. senegalensis	Maralal	Ngurumaut	36.38	1.13	65	29.2	21.1	13.6			LB
Z. senegalensis	Maralal	Peto	36.49	1.03	63	29.7	21.3	12			LB
Z. senegalensis	Maralal	Peto	36.49	1.03	61	29.1	20.1	11.3			LB
Z. senegalensis	Maralal	Peto	36.49	1.03	61	28.4	20.3	12			LB
Z. senegalensis	Maralal	Peto	36.49	1.03	61	28.6	20.3	12.3			LB
Z. senegalensis	Maralal	Peto	36.49	1.03	63	29	21.6	12			LB
Z. senegalensis	Maralal	Peto	36.49	1.03	59	28.6	20.5	12.3			LB
Z. senegalensis	Maralal	Peto	36.49	1.03	62	29.3	20.2	12.2			LB
Z. senegalensis	Maralal	Peto	36.49	1.03	63	29.4	20.7	11.7			LB
Z. senegalensis	Maralal	Peto	36.49	1.03	64	29.1	21	11.8			LB
Z. senegalensis	Maralal	Peto	36.49	1.03	60	29.5	20.3	10.7			LB
Z. senegalensis	Maralal	Peto	36.49	1.03		29	20.6	12.2			LB
Z. senegalensis	Maralal	Peto	36.49	1.03	59	28.4	20	9.9			LB
Z. senegalensis	Maralal	Peto	36.49	1.03		30	20.3	11.4			LB
Z. senegalensis	Maralal	Peto	36.49	1.03		29.2	20.2	10.6			LB
Z. senegalensis	Maralal	Peto	36.49	1.03	64	29.3	20	11.3			LB
Z. senegalensis	Maralal	Peto	36.49	1.03	60	29.2	21.1	11.8			LB
Z. senegalensis	Maralal	Sordon	36.49	1.14	60	29.3	20.8	11.7			LB
Z. senegalensis	Maralal	Sordon	36.49	1.14	64	29.8	21	12.5			LB
Z. senegalensis	Maralal	Sordon	36.49	1.14	64	29.6	21.6	12.5			LB
Z. senegalensis	Maralal	Sordon	36.49	1.14	63	29.1	21.4	11.8			LB
Z. senegalensis	Maralal	Sordon	36.49	1.14	62	30.3	21.7	12			LB
Z. senegalensis	Maralal	Sordon	36.49	1.14	62	29.3	21.2	10.8			LB
Z. senegalensis	Maralal	Sordon	36.49	1.14	62	30	21	11.7			LB
Z. senegalensis	Maralal	Sordon	36.49	1.14	65	29.4	19.2	10.4			LB
Z. senegalensis	Maralal	Sordon	36.49	1.14	65	29.3	20.6	11.3			LB
Z. senegalensis	Maralal	Sordon	36.49	1.14	62	29	20.2	10.6			LB
Z. senegalensis	Maralal	Sordon	36.49	1.14	60	28	20.3	10			LB
Z. senegalensis	Maralal	Sordon	36.49	1.14	59	29	21.6	10.7			LB
Z. senegalensis	Maralal	Sordon	36.49	1.14	63	29.5	20.6	11.1			LB
Z. senegalensis	Maralal	Sordon	36.49	1.14	63	29.5	21.2	10.9			LB
Z. senegalensis	Maralal	Sordon	36.49	1.14	63	29.7	20.7	12.3			LB
Z. senegalensis	Maralal	Sordon	36.49	1.14	63	29.7	20	12.2			LB
Z. senegalensis	Maralal	Sordon	36.49	1.14	64	29.1	21	10.8			LB
Z. senegalensis	Maralal	Sordon	36.49	1.14	61	29	19.6	11.2			LB
Z. senegalensis	Maralal	Tilia	36.51	1.03	61	30.5	21.7	13.1			LB
Z. senegalensis	Maralal	Tilia	36.51	1.03	62	29.2	20.3	11.4			LB
Z. senegalensis	Maralal	Tilia	36.51	1.03	64	29	20.2	12.2			LB
Z. senegalensis	Maralal	Tilia	36.51	1.03	60	29	20.7	11.7			LB
Z. senegalensis	Maralal	Tilia	36.51	1.03		28.9	20	11.6			LB
Z. senegalensis	Maralal	Tilia	36.51	1.03	61	29.6	20.6	11.1			LB
Z. senegalensis	Maralal	Tilia	36.51	1.03	60	28.2	20.9	11.7			LB
Z. senegalensis	Maralal	Tilia	36.51	1.03	61	29	21	11.2			LB
Z. senegalensis	Marsabit	Abdul camp	37.59	2.19	59	26.8	20.6	10.2			LB
Z. senegalensis	Marsabit	Abdul camp	37.59	2.19	58	27.5	19.4	9.8			LB
Z. senegalensis	Marsabit	Abdul camp	37.59	2.19	57	26.6	19.6	9.5			LB
Z. senegalensis	Marsabit	Abdul camp	37.59	2.19	57	28.3	19.3	10			LB
Z. senegalensis	Marsabit	Abdul camp	37.59	2.19	57	28.3	20.2	10.6			LB
Z. senegalensis	Marsabit	Abdul camp	37.59	2.19	57	28.7	19.8	9.5			LB
Z. senegalensis	Marsabit	Abdul camp	37.59	2.19	57	27	19.9	10			LB
Z. senegalensis	Marsabit	Abdul camp	37.59	2.19	57	28.6	19.3	9.6			LB
Z. senegalensis	Marsabit	Abdul camp	37.59	2.19	51	26.8	20.1	10			LB
Z. senegalensis	Marsabit	Abdul camp	37.59	2.19	58	27.8	19.6	10			LB
Z. senegalensis	Marsabit	Abdul camp	37.59	2.19	59	28.9	19.5	10.5			LB
Z. senegalensis	Marsabit	Abdul camp	37.59	2.19	57	28.1	19.7	10.9			LB
Z. senegalensis	Marsabit	Abdul camp	37.59	2.19	56	26.6	19.6	10.5			LB
Z. senegalensis	Marsabit	Abdul camp	37.59	2.19	60	27.6	19.1	10			LB
Z. senegalensis	Marsabit	Abdul camp	37.59	2.19	56	28.7	19.5	11			LB
Z. senegalensis	Marsabit	Abdul camp	37.59	2.19	58	28.5	19.1	11.5			LB
Z. senegalensis	Marsabit	Abdul camp	37.59	2.19	60	28	19.1	10.5			LB
Z. senegalensis	Marsabit	Abdul camp	37.59	2.19	56	26.5	19.5	11			LB
Z. senegalensis	Marsabit	Abdul camp	37.59	2.19	57	27.3	19.6	11			LB
Z. senegalensis	Marsabit	Abdul camp	37.59	2.19	56	27	19.3	11.5			LB
Z. senegalensis	Marsabit	Abdul camp	37.59	2.19	55	26.2	19	10			LB
Z. senegalensis	Marsabit	Abdul camp	37.59	2.19	60	28.5	19.6	10			LB
Z. senegalensis	Marsabit	Abdul camp	37.59	2.19	60	28.5	19.5	11			LB
Z. senegalensis	Marsabit	Abdul camp	37.59	2.19	55	27.5	19.3	10.5			LB
Z. senegalensis	Marsabit	Abdul camp	37.59	2.19	57	27.5	19.7	10.5			LB
Z. senegalensis	Marsabit	Abdul camp	37.59	2.19	60	28.5	19	10			LB
Z. senegalensis	Marsabit	Abdul camp	37.59	2.19	57	27	19	9.5			LB
Z. senegalensis	Marsabit	Abdul camp	37.59	2.19	57	28.1	19.8	11			LB
Z. senegalensis	Marsabit	Abdul camp	37.59	2.19	57	28.1	19.1	11			LB
Z. senegalensis	Marsabit	Abdul camp	37.59	2.19	58	28.2	19	11			LB
Z. senegalensis	Marsabit	Abdul camp	37.59	2.19	60	28	19.2	10			LB
Z. senegalensis	Marsabit	Abdul camp	37.59	2.19	60	26.5					LB
Z. senegalensis	Marsabit	Abdul camp	37.59	2.19	58	27.8	20.1	11			LB
Z. senegalensis	Marsabit	Abdul camp	37.59	2.19	59	29	19.5	10			LB
Z. senegalensis	Marsabit	Abdul camp	37.59	2.19	57	27	21	12.5			LB
Z. senegalensis	Marsabit	Abdul camp	37.59	2.19	55	28.6	19	10.5			LB
Z. senegalensis	Marsabit	Abdul camp	37.59	2.19	57	28.8	18.5	10			LB
Z. senegalensis	Marsabit	Abdul camp	37.59	2.19	57	28	19.1	10.5			LB
Z. senegalensis	Marsabit	Abdul camp	37.59	2.19	60	28.2	19	10.5			LB
Z. senegalensis	Marsabit	Abdul camp	37.59	2.19	60	29	20.1	11			LB
Z. senegalensis	Marsabit	Abdul camp	37.59	2.19	57	28.1	19	10			LB
Z. senegalensis	Marsabit	Abdul camp	37.59	2.19	59	29.3	19.2	12			LB
Z. senegalensis	Marsabit	Abdul camp	37.59	2.19	57	28	20	10.5			LB
Z. senegalensis	Marsabit	Abdul camp	37.59	2.19	58	27.5	19	11.5			LB
Z. senegalensis	Marsabit	Abdul camp	37.59	2.19	58	28.5	19.7	10			LB
Z. senegalensis	Marsabit	Abdul camp	37.59	2.19	57	28.3	19.1	10.5			LB
Z. senegalensis	Marsabit	Abdul camp	37.59	2.19	57	27.5	19.5	10.5			LB
Z. senegalensis	Marsabit	Abdul camp	37.59	2.19	58	27.5	19.5	9.5			LB
Z. senegalensis	Marsabit	Abdul camp	37.59	2.19	57	28	19.5	10			LB
Z. senegalensis	Marsabit	Abdul camp	37.59	2.19	53	28.2	19.1	11			LB
Z. senegalensis	Marsabit	Abdul camp	37.59	2.19	60	28	19.2	10.5			LB
Z. senegalensis	Marsabit	Abdul camp	37.59	2.19	54	27.2	18				LB
Z. senegalensis	Marsabit	Abdul camp	37.59	2.19	60	27.7	19	10			LB
Z. senegalensis	Marsabit	Abdul camp	37.59	2.19	57	28.6	19.6	11			LB
Z. senegalensis	Marsabit	Abdul camp	37.59	2.19	56	28.5	19	10.5			LB
Z. senegalensis	Marsabit	Abdul camp	37.59	2.19	56	28.3	18.5	9.5			LB
Z. senegalensis	Marsabit	Abdul camp	37.59	2.19	58	29.7	19.5	10.5			LB
Z. senegalensis	Marsabit	Abdul camp	37.59	2.19	55	27	19	10			LB
Z. senegalensis	Marsabit	Abdul camp	37.59	2.19	60	29.6	18	10.5			LB
Z. senegalensis	Marsabit	Ahmed Camp	37.59	2.19	59	26.9	19.1	10.5			LB
Z. senegalensis	Marsabit	Ahmed Camp	37.59	2.19	57	26.7	19.3	9.7			LB
Z. senegalensis	Marsabit	Ahmed Camp	37.59	2.19	60	28	18.8	10.1			LB
Z. senegalensis	Marsabit	Ahmed Camp	37.59	2.19	55	27.1	19.6	10			LB
Z. senegalensis	Marsabit	Ahmed Camp	37.59	2.19	57	27	19	10			LB
Z. senegalensis	Marsabit	Ahmed Camp	37.59	2.19	58	27	19.2	10			LB
Z. senegalensis	Marsabit	Ahmed Camp	37.59	2.19	55	27.1	19	9.7			LB
Z. senegalensis	Marsabit	Ahmed Camp	37.59	2.19	56	27.5	18.7	9.7			LB
Z. senegalensis	Marsabit	Ahmed Camp	37.59	2.19	58	28.4	19.7	10.3			LB
Z. senegalensis	Marsabit	Ahmed Camp	37.59	2.19	59	28.2	19.5	9.6			LB
Z. senegalensis	Marsabit	Ahmed Camp	37.59	2.19	58	27.6	19.7	10.1			LB
Z. senegalensis	Marsabit	Ahmed camp	37.59	2.19	58	27.3	20.7	10.5			LB
Z. senegalensis	Marsabit	Ahmed camp	37.59	2.19	58	27.7	19.4	10.5			LB
Z. senegalensis	Marsabit	Ahmed camp	37.59	2.19	58	24	18.5	9			LB
Z. senegalensis	Marsabit	Ahmed camp	37.59	2.19	56	27.6	19.3	11.5			LB
Z. senegalensis	Marsabit	Ahmed camp	37.59	2.19	57	26.6	18.4	9.5			LB
Z. senegalensis	Marsabit	Ahmed camp	37.59	2.19	55	26.9	17.6	10			LB
Z. senegalensis	Marsabit	Ahmed camp	37.59	2.19	56	27.8	18.3	9.5			LB
Z. senegalensis	Marsabit	Ahmed camp	37.59	2.19	57	26.9	20.4	11			LB
Z. senegalensis	Marsabit	Ahmed camp	37.59	2.19	58	27.3	19.1	10.5			LB
Z. senegalensis	Marsabit	Ahmed camp	37.59	2.19	58	27.7	18.2	9.5			LB
Z. senegalensis	Marsabit	Ahmed camp	37.59	2.19	59	27.6	18.9	10			LB
Z. senegalensis	Marsabit	Ahmed camp	37.59	2.19	57	27.5	18.5	11.5			LB
Z. senegalensis	Marsabit	Ahmed camp	37.59	2.19	57	29	19.5	10.5			LB
Z. senegalensis	Marsabit	Ahmed camp	37.59	2.19	58	28	19	12			LB
Z. senegalensis	Marsabit	Ahmed camp	37.59	2.19	56	28	20	11			LB
Z. senegalensis	Marsabit	Ahmed camp	37.59	2.19	60	27	20	11			LB
Z. senegalensis	Marsabit	Ahmed camp	37.59	2.19	57	29.1	19.7	11			LB
Z. senegalensis	Marsabit	Ahmed camp	37.59	2.19	55	26	19.1	9.5			LB
Z. senegalensis	Marsabit	Ahmed camp	37.59	2.19	58	28.1	18	11			LB
Z. senegalensis	Marsabit	Ahmed camp	37.59	2.19	58	27	18	9.5			LB
Z. senegalensis	Marsabit	Ahmed camp	37.59	2.19	55	27	17.5	11			LB
Z. senegalensis	Marsabit	Ahmed camp	37.59	2.19	57	26.5	17	10.5			LB
Z. senegalensis	Marsabit	Ahmed camp	37.59	2.19	56	27	18.5	11.5			LB
Z. senegalensis	Marsabit	Ahmed camp	37.59	2.19	56	26.2	17	10			LB
Z. senegalensis	Marsabit	Ahmed camp	37.59	2.19	55	28	20	10.5			LB
Z. senegalensis	Marsabit	Ahmed camp	37.59	2.19	60	28.5	19	11.5			LB
Z. senegalensis	Marsabit	Ahmed camp	37.59	2.19	56	27.3	20.2	11			LB
Z. senegalensis	Marsabit	Ahmed camp	37.59	2.19	57	26.8	19.4	10.5			LB
Z. senegalensis	Marsabit	Ahmed camp	37.59	2.19	59	27.8	19.1	11.5			LB
Z. senegalensis	Marsabit	Ahmed camp	37.59	2.19	57	28.3	20.3	11.5			LB
Z. senegalensis	Marsabit	Ahmed camp	37.59	2.19	58	27.6	19.8	11.5			LB
Z. senegalensis	Marsabit	Ahmed camp	37.59	2.19	57	28.5	19.4	10			LB
Z. senegalensis	Marsabit	Ahmed camp	37.59	2.19	57	27	19.5	9.5			LB
Z. senegalensis	Marsabit	Ahmed camp	37.59	2.19	54	27	19	9.5			LB
Z. senegalensis	Marsabit	Ahmed camp	37.59	2.19	60	28	19.5	10.5			LB
Z. senegalensis	Marsabit	Ahmed camp	37.59	2.19	58	29	19.7	9.5			LB
Z. senegalensis	Marsabit	Ahmed camp	37.59	2.19	56	29.1	18.5	9			LB
Z. senegalensis	Marsabit	Ahmed camp	37.59	2.19	55	30	20	10.5			LB
Z. senegalensis	Marsabit	Ahmed camp	37.59	2.19	55	30	19.5	10			LB
Z. senegalensis	Marsabit	Ahmed camp	37.59	2.19	54	30	19	10			LB
Z. senegalensis	Marsabit	Ahmed camp	37.59	2.19	53	29	18.5	9			LB
Z. senegalensis	Marsabit	Ahmed camp	37.59	2.19	55	28	17.5	10.5			LB
Z. senegalensis	Marsabit	Ahmed camp	37.59	2.19	56	29	18.5	9.5			LB
Z. senegalensis	Marsabit	Ahmed camp	37.59	2.19	52	30	19.5	11.1			LB
Z. senegalensis	Marsabit	Ahmed camp	37.59	2.19	50	30	20	10.2			LB
Z. senegalensis	Marsabit	Ahmed camp	37.59	2.19	51	29	18.8	9.6			LB
Z. senegalensis	Marsabit	Ahmed camp	37.59	2.19	58	29	20	10.5			LB
Z. senegalensis	Marsabit	Ahmed camp	37.59	2.19	60	28	19	11			LB
Z. senegalensis	Marsabit	Ahmed camp	37.59	2.19	60	30	19	11			LB
Z. senegalensis	Marsabit	Ahmed camp	37.59	2.19	58	27.7	19	9.5			LB
Z. senegalensis	Marsabit	Ahmed camp	37.59	2.19	55	27	18	9.5			LB
Z. senegalensis	Marsabit	Ahmed camp	37.59	2.19	60	26	20	10			LB
Z. senegalensis	Marsabit	Ahmed camp	37.59	2.19	55	30	19	11.5			LB
Z. senegalensis	Marsabit	Ahmed camp	37.59	2.19	60	28	19	10			LB
Z. senegalensis	Marsabit	Ahmed camp	37.59	2.19	60	27.8	19.5	11			LB
Z. senegalensis	Marsabit	Ahmed camp	37.59	2.19	58	28	15				LB
Z. senegalensis	Marsabit	Ahmed camp	37.59	2.19	55	26	16				LB
Z. senegalensis	Marsabit	Ahmed camp	37.59	2.19	55	27	18				LB
Z. senegalensis	Marsabit	Ahmed camp	37.59	2.19	55	27	18				LB
Z. senegalensis	Marsabit	Ahmed camp	37.59	2.19	60	27	18				LB
Z. senegalensis	Marsabit	Ahmed camp	37.59	2.19	58	27	20				LB
Z. senegalensis	Marsabit	Ahmed camp	37.59	2.19	55	26.5	18				LB
Z. senegalensis	Marsabit	Ahmed camp	37.59	2.19	57	26	17				LB
Z. senegalensis	Marsabit	Ahmed camp	37.59	2.19	58	26	17.5				LB
Z. senegalensis	Marsabit	Ahmed camp	37.59	2.19	58	27.5	19	10.5			LB
Z. senegalensis	Marsabit	Ahmed camp	37.59	2.19	60	27.1	19.6	11			LB
Z. senegalensis	Marsabit	Ahmed camp	37.59	2.19	55	26.6	19.5	11			LB
Z. senegalensis	Marsabit	Ahmed camp	37.59	2.19	60	28	19.6	11			LB
Z. senegalensis	Marsabit	Ahmed camp	37.59	2.19	60	27	19	10			LB
Z. senegalensis	Marsabit	Ahmed camp	37.59	2.19	53	29	18	10.5			LB
Z. senegalensis	Marsabit	Ahmed camp	37.59	2.19	60	27	19	10			LB
Z. senegalensis	Marsabit	Ahmed camp	37.59	2.19	58	27.1	20	11			LB
Z. senegalensis	Marsabit	Ahmed camp	37.59	2.19	60	28	20	9.5			LB
Z. senegalensis	Marsabit	Ahmed camp	37.59	2.19	60	28	19.1	11			LB
Z. senegalensis	Marsabit	Ahmed camp	37.59	2.19	60	29	19	11.5			LB
Z. senegalensis	Marsabit	Ahmed camp	37.59	2.19	55	28	20	9.5			LB
Z. senegalensis	Marsabit	Ahmed camp	37.59	2.19	56	28	20	11			LB
Z. senegalensis	Marsabit	Bakuli	37.57	2.17	57	28.3	19.3	10.1			LB
Z. senegalensis	Marsabit	Bakuli	37.57	2.17	57	28.6	19.6	10.6			LB
Z. senegalensis	Marsabit	Bakuli	37.57	2.17	57	27.4	20	10.8			LB
Z. senegalensis	Marsabit	Bakuli	37.57	2.17	57	27.6	19.1	9.5			LB
Z. senegalensis	Marsabit	Bakuli	37.57	2.17	57	26.8	20.4	10.3			LB
Z. senegalensis	Marsabit	Bakuli	37.57	2.17	57	28.9	19.5				LB
Z. senegalensis	Marsabit	Bakuli	37.57	2.17	59	28.3	20.4	10.4			LB
Z. senegalensis	Marsabit	Bakuli	37.57	2.17	59	28	19.5	10			LB
Z. senegalensis	Marsabit	Bakuli	37.57	2.17	59	28	18.5	10.5			LB
Z. senegalensis	Marsabit	Bakuli	37.57	2.17	57	27.9	19.4	10.6			LB
Z. senegalensis	Marsabit	Bakuli	37.57	2.17	58	27.4	19.1	9.5			LB
Z. senegalensis	Marsabit	Bakuli	37.57	2.17	61	28.4	20.8	11.1			LB
Z. senegalensis	Marsabit	Bakuli	37.57	2.17	59	28.4	20.1	10.7			LB
Z. senegalensis	Marsabit	Bakuli	37.57	2.17	60	28	19.6	10.8			LB
Z. senegalensis	Marsabit	Bakuli	37.57	2.17	59	27.6	19.3	10.1			LB
Z. senegalensis	Marsabit	Bakuli	37.57	2.17	57	28	19.5	10.3			LB
Z. senegalensis	Marsabit	Bakuli	37.57	2.17	58	28	19.3	10.8			LB
Z. senegalensis	Marsabit	Bakuli	37.57	2.17	59	27.6	20	11.1			LB
Z. senegalensis	Marsabit	Bakuli	37.57	2.17	59	28.5	19.9	10.9			LB
Z. senegalensis	Marsabit	Bakuli	37.57	2.17	58	27.7	19.3	10.3			LB
Z. senegalensis	Marsabit	Bakuli	37.57	2.17	60	28.5	19.9	11.2			LB
Z. senegalensis	Marsabit	Bakuli	37.57	2.17	59	28.1	20	10			LB
Z. senegalensis	Marsabit	Bakuli	37.57	2.17	56	28.2	19.8	10.8			LB
Z. senegalensis	Marsabit	Bakuli	37.57	2.17	60	29.2	19.8	10.8			LB
Z. senegalensis	Marsabit	Bakuli	37.57	2.17	59	28.2	19.5	10.7			LB
Z. senegalensis	Marsabit	Bakuli	37.57	2.17	60	28.5	20	10.2			LB
Z. senegalensis	Marsabit	Bakuli	37.57	2.17	60	29	19	10.4			LB
Z. senegalensis	Marsabit	Bakuli	37.57	2.17	58	28.4	19.8	10.2			LB
Z. senegalensis	Marsabit	Bakuli	37.57	2.17	59	28.3	20	10.8			LB
Z. senegalensis	Marsabit	Bakuli	37.57	2.17	58	28	20	10.8			LB
Z. senegalensis	Marsabit	Bakuli	37.57	2.17	57	27.8	19.5	9.7			LB
Z. senegalensis	Marsabit	Bakuli	37.57	2.17	60	28.1	19.3	10.8			LB
Z. senegalensis	Marsabit	Bakuli	37.57	2.17	59	29.1	19.9	9.8			LB
Z. senegalensis	Marsabit	Bakuli	37.57	2.17	55	27.7	19.4	10.2			LB
Z. senegalensis	Marsabit	Bakuli	37.57	2.17	58	27.7	20.1	10			LB
Z. senegalensis	Marsabit	Bakuli	37.57	2.17	51	27	19.2	10.1			LB
Z. senegalensis	Marsabit	Bakuli	37.57	2.17	57	27.8	19.7	10.2			LB
Z. senegalensis	Marsabit	Bakuli	37.57	2.17	57	28.6	19.1	11.5			LB
Z. senegalensis	Marsabit	Bakuli	37.57	2.17	60	28.8	19.6	11.4			LB
Z. senegalensis	Marsabit	Bakuli	37.57	2.17	60	27.8	18.8	9.6			LB
Z. senegalensis	Marsabit	Bakuli	37.57	2.17	57	28.5	20.1	11.3			LB
Z. senegalensis	Marsabit	Bakuli	37.57	2.17	57	28.6	19.5	11.5			LB
Z. senegalensis	Marsabit	Bakuli	37.57	2.17	57	28.5	20	11			LB
Z. senegalensis	Marsabit	Bakuli	37.57	2.17	57	28.9	19.6	10.5			LB
Z. senegalensis	Marsabit	Bakuli	37.57	2.17	55	28.7	19.3	10.5			LB
Z. senegalensis	Marsabit	Bakuli	37.57	2.17	55	27.3	19	10			LB
Z. senegalensis	Marsabit	Bakuli	37.57	2.17	58	28	19.9	10			LB
Z. senegalensis	Marsabit	Bakuli	37.57	2.17	60	27.2	20	10.5			LB
Z. senegalensis	Marsabit	Bakuli	37.57	2.17	57	28.2	19.5	11			LB
Z. senegalensis	Marsabit	Bakuli	37.57	2.17	57	26.3	19.9	11			LB
Z. senegalensis	Marsabit	Bakuli	37.57	2.17	60	27.5	19	10			LB
Z. senegalensis	Marsabit	Bakuli	37.57	2.17	60	27.1	19.5	9.5			LB
Z. senegalensis	Marsabit	Bakuli	37.57	2.17	55	27.7	17.5	8			LB
Z. senegalensis	Marsabit	Bakuli	37.57	2.17	57	28	21.6	10			LB
Z. senegalensis	Marsabit	Bakuli	37.57	2.17	55	28.9	19	10.5			LB
Z. senegalensis	Marsabit	Bakuli	37.57	2.17	60	27.6	19.3	11			LB
Z. senegalensis	Marsabit	Bakuli	37.57	2.17	57	28.7	20.6	10.5			LB
Z. senegalensis	Marsabit	Bakuli	37.57	2.17	59	28.5	18.5	11			LB
Z. senegalensis	Marsabit	Bakuli	37.57	2.17	58	28	19.7	10.5			LB
Z. senegalensis	Marsabit	Bakuli	37.57	2.17	60	29.1	20	10			LB
Z. senegalensis	Marsabit	Bakuli	37.57	2.17	55	27.6	19.1	10.5			LB
Z. senegalensis	Marsabit	Bakuli	37.57	2.17	56	26.7	19.7	9.5			LB
Z. senegalensis	Marsabit	Bakuli	37.57	2.17	58	28.6	18.5	10			LB
Z. senegalensis	Marsabit	Bakuli	37.57	2.17	60	27.5	19.3	10.5			LB
Z. senegalensis	Marsabit	Bakuli	37.57	2.17	57	27.3	18.5	11			LB
Z. senegalensis	Marsabit	Bakuli	37.57	2.17	55	27.5	20.6	10.5			LB
Z. senegalensis	Marsabit	Bakuli	37.57	2.17	60	27.1	19.1	10.1			LB
Z. senegalensis	Marsabit	Bakuli	37.57	2.17	58	26.1	18.3	10.5			LB
Z. senegalensis	Marsabit	Bakuli	37.57	2.17	57	25.7	19.1	10.6			LB
Z. senegalensis	Marsabit	Bakuli	37.57	2.17	59	24.5	20	10.7			LB
Z. senegalensis	Marsabit	Bakuli	37.57	2.17	56	23.9	19.5	10.5			LB
Z. senegalensis	Marsabit	Bakuli	37.57	2.17	55	24.8	20	10.5			LB
Z. senegalensis	Marsabit	Bakuli	37.57	2.17	57	24.7	19	11			LB
Z. senegalensis	Marsabit	Bakuli	37.57	2.17	55	27.9	20	10.5			LB
Z. senegalensis	Marsabit	Bakuli	37.57	2.17	60	25	20	10			LB
Z. senegalensis	Marsabit	Bakuli	37.57	2.17	56	23.6	19.6	9.5			LB
Z. senegalensis	Marsabit	Bakuli	37.57	2.17	57	25.5	20.1	9.5			LB
Z. senegalensis	Marsabit	Bakuli	37.57	2.17	59	24.5	20	9.5			LB
Z. senegalensis	Marsabit	Bakuli	37.57	2.17	55	23.5	19.1	10.5			LB
Z. senegalensis	Marsabit	Bakuli	37.57	2.17	56		17.5	10			LB
Z. senegalensis	Marsabit	Bakuli	37.57	2.17	59	26.1	18.2	10.5			LB
Z. senegalensis	Marsabit	Bakuli	37.57	2.17	56	25	19.1	10			LB
Z. senegalensis	Marsabit	Bakuli	37.57	2.17	57	27.5	20.1	10			LB
Z. senegalensis	Marsabit	Lake Paradise	37.55	2.15	58	27.8	18.9	10			LB
Z. senegalensis	Marsabit	Lake Paradise	37.55	2.15	58	28	19	10			LB
Z. senegalensis	Marsabit	Lake Paradise	37.55	2.15	58	26.5	19.5	9.5			LB
Z. senegalensis	Marsabit	Lake Paradise	37.55	2.15	56	28.7	19.5	10			LB
Z. senegalensis	Marsabit	Lake Paradise	37.55	2.15	57	27.5	19.5	10.5			LB
Z. senegalensis	Marsabit	Lake Paradise	37.55	2.15	55	27.5	20	9.5			LB
Z. senegalensis	Marsabit	Lake Paradise	37.55	2.15	57	27.5	18.5	9.5			LB
Z. senegalensis	Marsabit	Lake Paradise	37.55	2.15	55	27	19.5	9			LB
Z. senegalensis	Marsabit	Lake Paradise	37.55	2.15	55	27	19.5	9.5			LB
Z. senegalensis	Marsabit	Lake Paradise	37.55	2.15	60	27.6	19.3	10.5			LB
Z. senegalensis	Marsabit	Lake Paradise	37.55	2.15	55	28	19	10			LB
Z. senegalensis	Marsabit	Lake Paradise	37.55	2.15	55	27.1	19.5	10			LB
Z. senegalensis	Marsabit	Lake Paradise	37.55	2.15	58	27	19	10.5			LB
Z. senegalensis	Marsabit	Lake Paradise	37.55	2.15	60	27	19	10.5			LB
Z. senegalensis	Marsabit	Lake Paradise	37.55	2.15	56	27	19.1	9.5			LB
Z. senegalensis	Marsabit	Lake Paradise	37.55	2.15	56	27.5	20	11			LB
Z. senegalensis	Marsabit	Lake Paradise	37.55	2.15	60	27	19.5	10			LB
Z. senegalensis	Marsabit	Lake Paradise	37.55	2.15	55	27.5	20	8.5			LB
Z. senegalensis	Marsabit	Lake Paradise	37.55	2.15	58	28.5	20	10			LB
Z. senegalensis	Marsabit	Lake Paradise	37.55	2.15	58	28	19	10.5			LB
Z. senegalensis	Marsabit	Lake Paradise	37.55	2.15	58	27.7	19.7	10			LB
Z. senegalensis	Marsabit	Lake Paradise	37.55	2.15	55	27	19.7	10			LB
Z. senegalensis	Marsabit	Lake Paradise	37.55	2.15	58	27.2	19.5	10.5			LB
Z. senegalensis	Marsabit	Lake Paradise	37.55	2.15	55	28	19	10			LB
Z. senegalensis	Marsabit	Lake Paradise	37.55	2.15	60	26.5	20.5	10			LB
Z. senegalensis	Marsabit	Lake Paradise	37.55	2.15	55	26.5	20	10			LB
Z. senegalensis	Marsabit	Lake Paradise	37.55	2.15	53	28	19.5	10			LB
Z. senegalensis	Marsabit	Lake Paradise	37.55	2.15	50	27	19	11			LB
Z. senegalensis	Marsabit	Lake Paradise	37.55	2.15	60	26	19	11			LB
Z. senegalensis	Marsabit	Lake Paradise	37.55	2.15	60	27	19	11			LB
Z. senegalensis	Marsabit	Lake Paradise	37.55	2.15	58	27	19.5	10			LB
Z. senegalensis	Marsabit	Lake Paradise	37.55	2.15	55	27.1	18.7	9.5			LB
Z. senegalensis	Marsabit	Lake Paradise	37.55	2.15	55	26	19.5	11			LB
Z. senegalensis	Marsabit	Lake Paradise	37.55	2.15	60	28.5	19.5	10			LB
Z. senegalensis	Marsabit	Lake Paradise	37.55	2.15	60	28	19	10			LB
Z. senegalensis	Marsabit	Lake Paradise	37.55	2.15	55	28	19.5	10			LB
Z. senegalensis	Marsabit	Lake Paradise	37.55	2.15	58	26.5	19	9			LB
Z. senegalensis	Marsabit	Lake Paradise	37.55	2.15	55	25.5	19	9			LB
Z. senegalensis	Marsabit	Lake Paradise	37.55	2.15	60	28	19.5	11			LB
Z. senegalensis	Marsabit	Lake Paradise	37.55	2.15	60	28	19	9.5			LB
Z. senegalensis	Marsabit	Lake Paradise	37.55	2.15	60	26	19.5	9.5			LB
Z. senegalensis	Marsabit	Lake Paradise	37.55	2.15	60	28.5	21	10.5			LB
Z. senegalensis	Marsabit	Lake Paradise	37.55	2.15	58	26.5	18.5	9.5			LB
Z. senegalensis	Marsabit	Lake Paradise	37.55	2.15	60	28	19.4	11			LB
Z. senegalensis	Marsabit	Lake Paradise	37.55	2.15	55	26	19	10.5			LB
Z. senegalensis	Marsabit	Lake Paradise	37.55	2.15	55	26.5	18	10.5			LB
Z. senegalensis	Marsabit	Lake Paradise	37.55	2.15	60	28	20	9.5			LB
Z. senegalensis	Marsabit	Lake Paradise	37.55	2.15	58	27	19	10			LB
Z. senegalensis	Marsabit	Lake Paradise	37.55	2.15	60	27.1	19	10			LB
Z. senegalensis	Marsabit	Lake Paradise	37.55	2.15	60	29	20	11			LB
Z. senegalensis	Marsabit	Lake Paradise	37.55	2.15	60	27.7	20	10			LB
Z. senegalensis	Marsabit	Lake Paradise	37.55	2.15	58	27	19.8	10.5			LB
Z. senegalensis	Marsabit	Lake Paradise	37.55	2.15	58	27	19.3	11			LB
Z. senegalensis	Marsabit	Lake Paradise	37.55	2.15	57	25	19.4	9			LB
Z. senegalensis	Marsabit	Lake Paradise	37.55	2.15	60	27.5	19.5	10			LB
Z. senegalensis	Marsabit	Lake Paradise	37.55	2.15	58	26	18	8.5			LB
Z. senegalensis	Marsabit	Lake Paradise	37.55	2.15	59	26.5	18.7	10			LB
Z. senegalensis	Marsabit	Lake Paradise	37.55	2.15	55	27.5	19	10			LB
Z. senegalensis	Marsabit	Lake Paradise	37.55	2.15	60	28	19	10.5			LB
Z. senegalensis	Marsabit	Lake Paradise	37.55	2.15	57	27	20	10			LB
Z. senegalensis	Marsabit	Lake Paradise	37.55	2.15	55	28	19.5	9			LB
Z. senegalensis	Marsabit	Lake Paradise	37.55	2.15	60	28	19.5	9			LB
Z. senegalensis	Marsabit	Lake Paradise	37.55	2.15	55	28.1	19.7	10			LB
Z. senegalensis	Marsabit	Lake Paradise	37.55	2.15	60	27	19.5	9			LB
Z. senegalensis	Marsabit	Lake Paradise	37.55	2.15	60	28	20	10			LB
Z. senegalensis	Marsabit	Lake Paradise	37.55	2.15	58	28.1	19.5	10			LB
Z. senegalensis	Marsabit	Lake Paradise	37.55	2.15	58	27	20	10.5			LB
Z. senegalensis	Mathews Range	Londadapo	37.16	1.13	61	28.9	20.5	11.9			LB
Z. senegalensis	Mathews Range	Londadapo	37.16	1.13	60	29	19.7	13.7			LB
Z. senegalensis	Mathews Range	Londadapo	37.16	1.13	62	28.4	20.6	12			LB
Z. senegalensis	Mathews Range	Londadapo	37.16	1.13	60	29	20.7	11.3			LB
Z. senegalensis	Mathews Range	Londadapo	37.16	1.13	59	29.5	20	11.8			LB
Z. senegalensis	Mathews Range	Londadapo	37.16	1.13		28.1	19.7	10.7			LB
Z. senegalensis	Mathews Range	Londadapo	37.16	1.13		28.7	21	11.7			LB
Z. senegalensis	Mathews Range	Orkaila	37.16	1.14	64	30.3	22.4	12.1			LB
Z. senegalensis	Mathews Range	Orkaila	37.16	1.14	61	29	20.2	10.8			LB
Z. senegalensis	Mathews Range	Orkaila	37.16	1.14	62	28	19.9	11.3			LB
Z. senegalensis	Mathews Range	Orkaila	37.16	1.14	64	28.6	20.4	11.5			LB
Z. poliogaster	Mau Escarpment	Eburu Forest	36.11	-0.38	63	27.4	21	12	6.1		JCH
Z. poliogaster	Mau Escarpment	Eburu Forest	36.11	-0.38	63	27.4	20.9	12	6.5		JCH
Z. poliogaster	Mau Escarpment	Eburu Forest	36.11	-0.38	64	28.5	21.4	12	6.4		JCH
Z. poliogaster	Mau Escarpment	Eburu Forest	36.11	-0.38	63	28.5	21.3	13	6.4		JCH
Z. poliogaster	Mau Escarpment	Eburu Forest	36.11	-0.38	64	29.3	20.9	13	6.2		JCH
Z. poliogaster	Mau Escarpment	Eburu Forest	36.11	-0.38	64	28.5	20.9	13	6.3		JCH
Z. poliogaster	Mt. Kasigau	Mt. Kasigau	38.42	-4.03	58	29.1	20	10.5	7.32	8.57	JCH
Z. poliogaster	Mt. Kasigau	Mt. Kasigau	38.42	-4.03	58	29.1	20	10.5	7.55	8.73	JCH
Z. poliogaster	Mt. Kasigau	Mt. Kasigau	38.42	-4.03	60	29	21.1	9.5	7.82	9.3	JCH
Z. poliogaster	Mt. Kasigau	Mt. Kasigau	38.42	-4.03	60	29	21.1	9.5	7.66	8.96	JCH
Z. poliogaster	Mt. Kasigau	Mt. Kasigau	38.42	-4.03	60	29.8	21.5	9.5	7.91	9.55	JCH
Z. poliogaster	Mt. Kasigau	Mt. Kasigau	38.42	-4.03	60	29.8	21.5	9.5	7.93	10.02	JCH
Z. poliogaster	Mt. Kasigau	Mt. Kasigau	38.42	-4.03	60	29.09	21.2	10	8.09	10.22	JCH
Z. poliogaster	Mt. Kasigau	Mt. Kasigau	38.42	-4.03	60	29.09	21.2	10	8.25	9.52	JCH
Z. poliogaster	Mt. Kasigau	Mt. Kasigau	38.42	-4.03	57	30	20.8	10	8.29	9.73	JCH
Z. poliogaster	Mt. Kasigau	Mt. Kasigau	38.42	-4.03	57	30	20.8	10	8.18	9.44	JCH
Z. poliogaster	Mt. Kasigau	Mt. Kasigau	38.42	-4.03	60	29.7	21.2	9	7.97	8.62	JCH
Z. poliogaster	Mt. Kasigau	Mt. Kasigau	38.42	-4.03	60	29.7	21.2	9	7.88	9.12	JCH
Z. poliogaster	Mt. Kasigau	Mt. Kasigau	38.42	-4.03	59	29.4	20.5	10.5	7.24	8.82	JCH
Z. poliogaster	Mt. Kasigau	Mt. Kasigau	38.42	-4.03	59	29.4	20.5	10.5	7.57	8.11	JCH
Z. poliogaster	Mt. Kasigau	Mt. Kasigau	38.42	-4.03	60	29.4	21.5	10	8.03	9.23	JCH
Z. poliogaster	Mt. Kasigau	Mt. Kasigau	38.42	-4.03	60	29.4	21.5	10	8.52	9.42	JCH
Z. poliogaster	Mt. Kasigau	Mt. Kasigau	38.42	-4.03	59	30.5	21.3	9.5	8.23	10.46	JCH
Z. poliogaster	Mt. Kasigau	Mt. Kasigau	38.42	-4.03	59	30.5	21.3	9.5	8.04	9.47	JCH
Z. poliogaster	Mt. Kasigau	Mt. Kasigau	38.42	-4.03	59	30.9	21	11.5	8.22	10.07	JCH
Z. poliogaster	Mt. Kasigau	Mt. Kasigau	38.42	-4.03	59	30.9	21	11.5	8.69	10.4	JCH
Z. poliogaster	Mt. Kasigau	Mt. Kasigau	38.42	-4.03	59	29.7	21.5	11	8.26	10.2	JCH
Z. poliogaster	Mt. Kasigau	Mt. Kasigau	38.42	-4.03	59	29.7	21.5	11	8.54	10.28	JCH
Z. poliogaster	Mt. Kasigau	Mt. Kasigau	38.42	-4.03	59	29.9	20.3	10	8.33	9.68	JCH
Z. poliogaster	Mt. Kasigau	Mt. Kasigau	38.42	-4.03	59	29.9	20.3	10	8.23	8.7	JCH
Z. poliogaster	Mt. Kasigau	Mt. Kasigau	38.42	-4.03	59	30.4	21.5	11	8.52	9.78	JCH
Z. poliogaster	Mt. Kasigau	Mt. Kasigau	38.42	-4.03	59	30.4	21.5	11	8.62	9.69	JCH
Z. poliogaster	Mt. Kasigau	Mt. Kasigau	38.42	-4.03	59	29.7	21.1	10.5	7.64	9.22	JCH
Z. poliogaster	Mt. Kasigau	Mt. Kasigau	38.42	-4.03	59	29.7	21.1	10.5	7.55	9.52	JCH
Z. poliogaster	Mt. Kasigau	Mt. Kasigau	38.42	-4.03	60	29.9	22.3	11	8.63	10.22	JCH
Z. poliogaster	Mt. Kasigau	Mt. Kasigau	38.42	-4.03	60	29.9	22.3	11	8.66	10.15	JCH
Z. poliogaster	Mt. Kasigau	Mt. Kasigau	38.42	-4.03	59	29.6	21	12	8.4	8.69	JCH
Z. poliogaster	Mt. Kasigau	Mt. Kasigau	38.42	-4.03	59	29.6	21	12	8.35	8.92	JCH
Z. poliogaster	Mt. Kasigau	Mt. Kasigau	38.42	-4.03	58	29.9	20.7	12	8.69	10.33	JCH
Z. poliogaster	Mt. Kasigau	Mt. Kasigau	38.42	-4.03	58	29.9	20.7	12	8.5	10.35	JCH
Z. poliogaster	Mt. Kasigau	Mt. Kasigau	38.42	-4.03	59	29.4	20.6	11.5	7.72	10.31	JCH
Z. poliogaster	Mt. Kasigau	Mt. Kasigau	38.42	-4.03	59	29.4	20.6	11.5	8.01	9.86	JCH
Z. poliogaster	Mt. Kasigau	Mt. Kasigau	38.42	-4.03	57	29.5	20.3	11.5	7.57	8.88	JCH
Z. poliogaster	Mt. Kasigau	Mt. Kasigau	38.42	-4.03	57	29.5	20.3	11.5	7.37	8.87	JCH
Z. poliogaster	Mt. Kasigau	Mt. Kasigau	38.42	-4.03	59	29	20.9	11	7.87	9.16	JCH
Z. poliogaster	Mt. Kasigau	Mt. Kasigau	38.42	-4.03	59	29	20.9	11	7.82	8.87	JCH
Z. poliogaster	Mt. Kasigau	Mt. Kasigau	38.42	-4.03	59	29	20.8	11.5	8.58	10.33	JCH
Z. poliogaster	Mt. Kasigau	Mt. Kasigau	38.42	-4.03	59	29	20.8	11.5	7.96	9.46	JCH
Z. abyssinicus	Mt. Kasigau	Rukanga	38.38	-3.48	55	26	18.2	8	5.2	5.2	JCH
Z. abyssinicus	Mt. Kasigau	Rukanga	38.38	-3.48	54	27.5	18.5	8	5.8	5.8	JCH
Z. abyssinicus	Mt. Kasigau	Rukanga	38.38	-3.48	53	27	18.2	7.5	5.6	5.6	JCH
Z. abyssinicus	Mt. Kasigau	Rukanga	38.38	-3.48	54	26	18.5	8	5.5	5.5	JCH
Z. abyssinicus	Mt. Kasigau	Rukanga	38.38	-3.48	52	27.5	17.7	7	5.5	5.5	JCH
Z. abyssinicus	Mt. Kasigau	Rukanga	38.38	-3.48	55	26.7	17.7	7	5.6	5.6	JCH
Z. abyssinicus	Mt. Kasigau	Rukanga	38.38	-3.48	53	26	18.5	8	5.5	5.5	JCH
Z. abyssinicus	Mt. Kasigau	Rukanga	38.38	-3.48	53	26.4	18.5	8	5	5	JCH
Z. abyssinicus	Mt. Kasigau	Rukanga	38.38	-3.48	54	26.5	18.2	7.5	5.1	5.1	JCH
Z. abyssinicus	Mt. Kasigau	Rukanga	38.38	-3.48	55	26	18.2	8.5	5.2	5.2	JCH
Z. abyssinicus	Mt. Kasigau	Rukanga	38.38	-3.48	54	27.5	18.5	7.5	5.8	5.8	JCH
Z. abyssinicus	Mt. Kasigau	Rukanga	38.38	-3.48	53	27	18.2	8	5.6	5.6	JCH
Z. abyssinicus	Mt. Kasigau	Rukanga	38.38	-3.48	54	26	18.5	8.5	5.5	5.5	JCH
Z. abyssinicus	Mt. Kasigau	Rukanga	38.38	-3.48	52	27.5	17.7	8	5.5	5.5	JCH
Z. abyssinicus	Mt. Kasigau	Rukanga	38.38	-3.48	55	26.7	17.7	9	5.6	5.6	JCH
Z. abyssinicus	Mt. Kasigau	Rukanga	38.38	-3.48	53	26	18.5	7.1	5.5	5.5	JCH
Z. abyssinicus	Mt. Kasigau	Rukanga	38.38	-3.48	53	26.4	18.5	7	5	5	JCH
Z. abyssinicus	Mt. Kasigau	Rukanga	38.38	-3.48	54	26.5	18.2	8.5	5.1	5.1	JCH
Z. abyssinicus	Mt. Kasigau	Rukanga	38.38	-3.48	54	27	18.2	8	5.3	5.1	JCH
Z. abyssinicus	Mt. Kasigau	Rukanga	38.38	-3.48	53	26.4	18.3	8	5.5	5.2	JCH
Z. abyssinicus	Mt. Kasigau	Rukanga	38.38	-3.48	55	26.8	18.2	7.5	5.5	5.8	JCH
Z. abyssinicus	Mt. Kasigau	Rukanga	38.38	-3.48	54	26	18.7	8	5.4	5.6	JCH
Z. abyssinicus	Mt. Kasigau	Rukanga	38.38	-3.48	53	26.4	19.1	7	5.2	5.5	JCH
Z. abyssinicus	Mt. Kasigau	Rukanga	38.38	-3.48	54	27	19.8	7	5.4	5.5	JCH
Z. abyssinicus	Mt. Kasigau	Rukanga	38.38	-3.48	55	26.5	17.7	8	5.5	5.6	JCH
Z. abyssinicus	Mt. Kasigau	Rukanga	38.38	-3.48	55	26.8	17.7	8	5.2	5.5	JCH
Z. abyssinicus	Mt. Kasigau	Rukanga	38.38	-3.48	54	26.2	18.2	7.5	5.1	5	JCH
Z. abyssinicus	Mt. Kasigau	Rukanga	38.38	-3.48	54	27	18.7	8.5	5.2	5.1	JCH
Z. abyssinicus	Mt. Kasigau	Rukanga	38.38	-3.48	54	26.7	19	7.5	5.4		JCH
Z. abyssinicus	Mt. Kasigau	Rukanga	38.38	-3.48	54	25.5	18.4	8	5.2	5.1	JCH
Z. abyssinicus	Mt. Kasigau	Rukanga	38.38	-3.48	50	26.7	17.2	8.5	5.4	5.2	JCH
Z. abyssinicus	Mt. Kasigau	Rukanga	38.38	-3.48	53	25.2	17.8	8	5.5	5.8	JCH
Z. abyssinicus	Mt. Kasigau	Rukanga	38.38	-3.48	54	27.7	18.5	9	6	5.6	JCH
Z. abyssinicus	Mt. Kasigau	Rukanga	38.38	-3.48	55	27.2	18.3	7.1	5	5.5	JCH
Z. abyssinicus	Mt. Kasigau	Rukanga	38.38	-3.48	54	26.5	18	7	5	5.5	JCH
Z. abyssinicus	Mt. Kasigau	Rukanga	38.38	-3.48	54	26	18.1	8.5	5	5.6	JCH
Z. abyssinicus	Mt. Kasigau	Rukanga	38.38	-3.48	53	26.1	17.8	8	5.5	5.5	JCH
Z. abyssinicus	Mt. Kasigau	Rukanga	38.38	-3.48	52	25.1	16.7	7	4.8	5	JCH
Z. abyssinicus	Mt. Kasigau	Rukanga	38.38	-3.48	53	25.8	17.5	7.5	5.4	5.1	JCH
Z. abyssinicus	Mt. Kasigau	Rukanga	38.38	-3.48	54	26.7	18.5	8.5	5.5		JCH
Z. abyssinicus	Mt. Kasigau	Rukanga	38.38	-3.48	54	26.2	18.5	8	5.6		JCH
Z. abyssinicus	Mt. Kasigau	Rukanga	38.38	-3.48	55	26	17	7	5.6	5.5	JCH
Z. abyssinicus	Mt. Kasigau	Rukanga	38.38	-3.48	55	27	19	9	5	5.5	JCH
Z. abyssinicus	Mt. Kasigau	Rukanga	38.38	-3.48	55	26.5	19.3	8.5	5.8	5.6	JCH
Z. abyssinicus	Mt. Kasigau	Rukanga	38.38	-3.48	55	26.7	18.2	8.5	5.3	5.5	JCH
Z. abyssinicus	Mt. Kasigau	Rukanga	38.38	-3.48	53	26	17.4	7.5	5	5.5	JCH
Z. abyssinicus	Mt. Kasigau	Rukanga	38.38	-3.48	54	27	17.8	8	5.6	5.6	JCH
Z. poliogaster	Mt. Kenya	Mt. Kenya	37.11	-0.14	65.5	29.1	20.8	11.5	7.77	8.36	JCH
Z. poliogaster	Mt. Kenya	Mt. Kenya	37.11	-0.14	65.5	27.7	20.9	11.5	7.56	8.16	JCH
Z. poliogaster	Mt. Kenya	Mt. Kenya	37.11	-0.14	64	28.3	21.2	10.5	7.34	7.76	JCH
Z. poliogaster	Mt. Kenya	Mt. Kenya	37.11	-0.14	64	29.7	21.2	10.5	7.33	7.69	JCH
Z. poliogaster	Mt. Kenya	Mt. Kenya	37.11	-0.14	65.5	29.7	21.6	11.5	7.77	7.59	JCH
Z. poliogaster	Mt. Kenya	Mt. Kenya	37.11	-0.14	65.5	28.7	21.6	11.5	7.68	7.91	JCH
Z. poliogaster	Mt. Kenya	Mt. Kenya	37.11	-0.14	64	28.7	20.4	10.5	6.93	7.96	JCH
Z. poliogaster	Mt. Kenya	Mt. Kenya	37.11	-0.14	64	27.7	20.4	10.5	6.9	7.84	JCH
Z. poliogaster	Mt. Kenya	Mt. Kenya	37.11	-0.14	60	27.7	20.2	12	6.65	7.64	JCH
Z. poliogaster	Mt. Kenya	Mt. Kenya	37.11	-0.14	60	27.7	20.3	12	6.66	7.11	JCH
Z. poliogaster	Mt. Kenya	Mt. Kenya	37.11	-0.14	62	29.1	21.1	13.5	8.01	8.22	JCH
Z. poliogaster	Mt. Kenya	Mt. Kenya	37.11	-0.14	62	27.7	21.15	13.5	8	8.22	JCH
Z. poliogaster	Mt. Kenya	Mt. Kenya	37.11	-0.14	62	28.3	20.2	10.5	7.81	8.33	JCH
Z. poliogaster	Mt. Kenya	Mt. Kenya	37.11	-0.14	62	28.3	20.2	13.5	7.69	8.06	JCH
Z. poliogaster	Mt. Kenya	Mt. Kenya	37.11	-0.14	65	31.5	20.8	12	8.2	7.8	JCH
Z. poliogaster	Mt. Kenya	Mt. Kenya	37.11	-0.14	65	31.5	21.4	12	8.1	8.5	JCH
Z. poliogaster	Mt. Kenya	Mt. Kenya	37.11	-0.14	60	27.9	20.8	11	7.5	8.1	JCH
Z. poliogaster	Mt. Kenya	Mt. Kenya	37.11	-0.14	60	27.9	21.2	11	7.3	8.2	JCH
Z. poliogaster	Mt. Kenya	Mt. Kenya	37.11	-0.14	58	28.8	21	11	7.6	7.7	JCH
Z. poliogaster	Mt. Kenya	Mt. Kenya	37.11	-0.14	58	28.8	21	11	7.6	7.9	JCH
Z. poliogaster	Mt. Kenya	Mt. Kenya	37.11	-0.14	60	29	21	11	6.9	7.8	JCH
Z. poliogaster	Mt. Kenya	Mt. Kenya	37.11	-0.14	60	29	21	11	7.6	7.8	JCH
Z. poliogaster	Mt. Kenya	Mt. Kenya	37.11	-0.14	60	28.8	21.1	12	8	8	JCH
Z. poliogaster	Mt. Kenya	Mt. Kenya	37.11	-0.14	60	28.8	21	12	7.8	7.9	JCH
Z. poliogaster	Mt. Kenya	Mt. Kenya	37.11	-0.14	61	28.9	20.6	11	6.9	7.1	JCH
Z. poliogaster	Mt. Kenya	Mt. Kenya	37.11	-0.14	61	28.3	20.5	11	6.6	7	JCH
Z. poliogaster	Mt. Kenya	Mt. Kenya	37.11	-0.14	63	27.1	20.3	12	7.2	7.8	JCH
Z. poliogaster	Mt. Kenya	Mt. Kenya	37.11	-0.14	63	28.3	20.1	12	7.2	7.8	JCH
Z. poliogaster	Mt. Kenya	Mt. Kenya	37.11	-0.14	62	28.3	21.1	11.5	7.2	7	JCH
Z. poliogaster	Mt. Kenya	Mt. Kenya	37.11	-0.14	62	28.3	20.6	11.5	7.1	7	JCH
Z. poliogaster	Mt. Kulal	Arabel	36.55	2.38	61	27.5	18.6	9.7			LB
Z. poliogaster	Mt. Kulal	Arabel	36.55	2.38	60	31.1	22.4				LB
Z. poliogaster	Mt. Kulal	Arabel	36.55	2.38	64	30	21.8	13.2			LB
Z. poliogaster	Mt. Kulal	Arabel	36.55	2.38	65	30.3	22.1	14			LB
Z. poliogaster	Mt. Kulal	Arabel	36.55	2.38	59	30.2	21.2	13.4			LB
Z. poliogaster	Mt. Kulal	Mt. Kulal	36.56	2.42	61	30.5	21.2	14.5	6.1	6.2	JCH
Z. poliogaster	Mt. Kulal	Mt. Kulal	36.56	2.42	61	30.5	21.2	14.5	6.6	5.9	JCH
Z. poliogaster	Mt. Kulal	Mt. Kulal	36.56	2.42	62	30.6	21.1	14.5	6.2	6.3	JCH
Z. poliogaster	Mt. Kulal	Mt. Kulal	36.56	2.42	62	30.6	21.1	14.5	6.3	6.4	JCH
Z. poliogaster	Mt. Kulal	Mt. Kulal	36.56	2.42	64	30.1	21.6	14	6	5.9	JCH
Z. poliogaster	Mt. Kulal	Mt. Kulal	36.56	2.42	64	30.5	21.65	14	6.1	6	JCH
Z. poliogaster	Mt. Kulal	Mt. Kulal	36.56	2.42	64	30.5	21.1	14	6.3	6.1	JCH
Z. poliogaster	Mt. Kulal	Mt. Kulal	36.56	2.42	64	30.5	21.1	14	6.2	6.1	JCH
Z. poliogaster	Mt. Kulal	Mt. Kulal	36.56	2.42	61	30.7	21.1	15.5	5.9	5.5	JCH
Z. poliogaster	Mt. Kulal	Mt. Kulal	36.56	2.42	61	30.7	21.1	15.5	5.9	5.5	JCH
Z. poliogaster	Mt. Kulal	Mt. Kulal	36.56	2.42	62	30.3	21.4	14.5	6.3	6.5	JCH
Z. poliogaster	Mt. Kulal	Mt. Kulal	36.56	2.42	62	30.3	21.3	14.5	6.3	6.5	JCH
Z. poliogaster	Mt. Kulal	Mt. Kulal	36.56	2.42	64	29.9	21.1	14	6	6	JCH
Z. poliogaster	Mt. Kulal	Mt. Kulal	36.56	2.42	64	29.9	21.2	14	6	6	JCH
Z. poliogaster	Mt. Kulal	Mt. Kulal	36.56	2.42	64	30.2	21	13.5	5.9	5.9	JCH
Z. poliogaster	Mt. Kulal	Mt. Kulal	36.56	2.42	64	30.2	21	13.5	5.9	5.9	JCH
Z. poliogaster	Mt. Kulal	Mt. Kulal	36.56	2.42	64	30.1	21.3	13	5.9	6	JCH
Z. poliogaster	Mt. Kulal	Mt. Kulal	36.56	2.42	64	30.1	21.4	13	5.9	6	JCH
Z. poliogaster	Mt. Kulal	Mt. Kulal	36.56	2.42	63	30.1	21	13.5	5.9	6.2	JCH
Z. poliogaster	Mt. Kulal	Mt. Kulal	36.56	2.42	63	30.1	21.1	13.5	5.9	6.2	JCH
Z. poliogaster	Mt. Kulal	Mt. Kulal	36.56	2.42	65	30	21.6	13.5	6.2	6	JCH
Z. poliogaster	Mt. Kulal	Mt. Kulal	36.56	2.42	65	30	21.5	13.5	6.2	6	JCH
Z. poliogaster	Mt. Kulal	Mt. Kulal	36.56	2.42	65	29.9	22.1	14.5	7	7	JCH
Z. poliogaster	Mt. Kulal	Mt. Kulal	36.56	2.42	65	29.9	22.2	14.5	7	7	JCH
Z. poliogaster	Mt. Kulal	Mt. Kulal	36.56	2.42	65	30	22.1	15.5	5.8	5.4	JCH
Z. poliogaster	Mt. Kulal	Mt. Kulal	36.56	2.42	63	30	21.9	15.5	5.7	5.4	JCH
Z. poliogaster	Mt. Kulal	Mt. Kulal	36.56	2.42	63	31.1	21.9	12.5	6	5.5	JCH
Z. poliogaster	Mt. Kulal	Mt. Kulal	36.56	2.42	64	31.1	22.1	12.5	6.1	5.6	JCH
Z. poliogaster	Mt. Kulal	Mt. Kulal	36.56	2.42	64	30.7	22	12.5	6.2	6.1	JCH
Z. poliogaster	Mt. Kulal	Mt. Kulal	36.56	2.42	64	30.7	21.9	12.5	6.3	6.1	JCH
Z. poliogaster	Mt. Kulal	Mt. Kulal	36.56	2.42	63	31.2	25	12	6	5.9	JCH
Z. poliogaster	Mt. Kulal	Mt. Kulal	36.56	2.42	63	21.5	20.6	12	5.9	6	JCH
Z. poliogaster	Mt. Kulal	Mt. Kulal	36.56	2.42	64	21.5	22	13.5	6	6.1	JCH
Z. poliogaster	Mt. Kulal	Mt. Kulal	36.56	2.42	64	30.2	21.9	13.5	6	6	JCH
Z. poliogaster	Mt. Kulal	Mt. Kulal	36.56	2.42	63.5	30.2	22	14	5.7	5.6	JCH
Z. poliogaster	Mt. Kulal	Mt. Kulal	36.56	2.42	63.5	31	22	14	5.5	5.7	JCH
Z. poliogaster	Mt. Kulal	Mt. Kulal	36.56	2.42	63	31	22.1	14.5	5.7	6.1	JCH
Z. poliogaster	Mt. Kulal	Mt. Kulal	36.56	2.42	63	31	22.1	14.5	6.1	6.1	JCH
Z. poliogaster	Mt. Kulal	Mt. Kulal	36.56	2.42	63	31	21.5	14	6	5.6	JCH
Z. poliogaster	Mt. Kulal	Mt. Kulal	36.56	2.42	64	35	22.15	14	6	5.5	JCH
Z. poliogaster	Mt. Kulal	Mt. Kulal	36.56	2.42	64	35	22	13.5	6	5.5	JCH
Z. poliogaster	Mt. Kulal	Mt. Kulal	36.56	2.42	65	30.5	22	13.5	6	5.5	JCH
Z. poliogaster	Mt. Kulal	Mt. Kulal	36.56	2.42	65	30.5	22	12.5	6.1	5.7	JCH
Z. poliogaster	Mt. Kulal	Mt. Kulal	36.56	2.42	64	31.5	22	12.5	5.9	5.9	JCH
Z. poliogaster	Mt. Kulal	Mt. Kulal	36.56	2.42	64	31.5	22.1	14.5	6	6.1	JCH
Z. poliogaster	Mt. Kulal	Mt. Kulal	36.56	2.42	63	30.5	22.1	14.5	6.2	6.1	JCH
Z. poliogaster	Mt. Kulal	Mt. Kulal	36.56	2.42	63	30.5	21.9	12.5	6	5.5	JCH
Z. poliogaster	Mt. Kulal	Mt. Kulal	36.56	2.42	63	30.9	21.9	12.5	6.1	5.5	JCH
Z. poliogaster	Mt. Kulal	Mt. Kulal	36.56	2.42	63	30.9	21.8	13.5	6	5.8	JCH
Z. poliogaster	Mt. Kulal	Mt. Kulal	36.56	2.42	63	30.5	21.8	13.5	6.1	5.9	JCH
Z. poliogaster	Mt. Kulal	Mt. Kulal	36.56	2.42	65	30.4	22	13	6.1	6	JCH
Z. poliogaster	Mt. Kulal	Mt. Kulal	36.56	2.42	63	30.4	22	13	5.9	6	JCH
Z. poliogaster	Mt. Kulal	Mt. Kulal	36.56	2.42	63	30.4	21.7	11.5	5.4	5.4	JCH
Z. poliogaster	Mt. Kulal	Mt. Kulal	36.56	2.42	63	31.1	21.7	11.5	5.6	5.4	JCH
Z. poliogaster	Mt. Kulal	Mt. Kulal	36.56	2.42	63	31.1	21.4	14.5	5.4	5.4	JCH
Z. poliogaster	Mt. Kulal	Mt. Kulal	36.56	2.42	63	30.7	21.6	14.5	5.4	5.5	JCH
Z. poliogaster	Mt. Kulal	Mt. Kulal	36.56	2.42	64	30.7	21	12.5	5.6	5.3	JCH
Z. poliogaster	Mt. Kulal	Mt. Kulal	36.56	2.42	64	31.3	20.9	12.5	5.6	5.5	JCH
Z. poliogaster	Mt. Kulal	Mt. Kulal	36.56	2.42	65	31.3	21.8	13	5.6	5.5	JCH
Z. poliogaster	Mt. Kulal	Mt. Kulal	36.56	2.42	65	30.2	21.85	13	6	5.8	JCH
Z. poliogaster	Mt. Kulal	Mt. Kulal	36.56	2.42	63	30.2	21.7	12.5	6.1	5.9	JCH
Z. poliogaster	Mt. Kulal	Mt. Kulal	36.56	2.42	63	30.7	21.55	12.5	6	6	JCH
Z. poliogaster	Mt. Kulal	Mt. Kulal	36.56	2.42	63	30.7	22.1	13	6.1	6	JCH
Z. poliogaster	Mt. Kulal	Mt. Kulal	36.56	2.42	63	30.7	22	13	6.1	5.4	JCH
Z. poliogaster	Mt. Kulal	Mt. Kulal	36.56	2.42	60	30.7	21.9	13	5.9	5.4	JCH
Z. poliogaster	Mt. Kulal	Mt. Kulal	36.56	2.42	60	30.7	21.75	13	5.4	5.4	JCH
Z. abyssinicus	Nyeri	South Horr	36.55	2.05	56	26.8	18	8			JD
Z. abyssinicus	Nyeri	South Horr	36.55	2.05	56	27.1	18.1	7.3			JD
Z. abyssinicus	Nyeri	South Horr	36.55	2.05	53	26.1	18.4	8.3			JD
Z. abyssinicus	Nyeri	South Horr	36.55	2.05	53	25.9	18.4	7.7			JD
Z. abyssinicus	Nyeri	South Horr	36.55	2.05	54	26.3	18	8.5			JD
Z. abyssinicus	Nyeri	South Horr	36.55	2.05	57	26.1	18.2	7.6			JD
Z. abyssinicus	Nyeri	South Horr	36.55	2.05	56	26.7	17.8	8.2			JD
Z. abyssinicus	Nyeri	South Horr	36.55	2.05	56	26.1	18	7.8			JD
Z. abyssinicus	Nyeri	South Horr	36.55	2.05	58	26.1	18.3	9.5			JD
Z. abyssinicus	Nyeri	South Horr	36.55	2.05	55	26.1	17.9	7.1			JD
Z. abyssinicus	Nyeri	South Horr	36.55	2.05	53	25.8	17.8	7.6			JD
Z. abyssinicus	Nyeri	South Horr	36.55	2.05	55	25.7	17.7	7.4			JD
Z. abyssinicus	Nyeri	South Horr	36.55	2.05	56	26.2	17.7	8.2			JD
Z. abyssinicus	Nyeri	South Horr	36.55	2.05	56	26.3	17.5	7.7			JD
Z. abyssinicus	Nyeri	South Horr	36.55	2.05	56	26.2	17.6	7.6			JD
Z. abyssinicus	Nyeri	South Horr	36.55	2.05	54	27	18.2	7.5			JD
Z. abyssinicus	Nyeri	South Horr	36.55	2.05	55	26.4	17.9	6.9			JD
Z. abyssinicus	Nyeri	South Horr	36.55	2.05	55	26.8	18.4	8.2			JD
Z. abyssinicus	Nyeri	South Horr	36.55	2.05	57	26.9	19.5	8.1			JD
Z. abyssinicus	Nyeri	South Horr	36.55	2.05	56	27	18.7	8			JD
Z. abyssinicus	Nyeri	South Horr	36.55	2.05	56	27	19.3	7.6			JD
Z. abyssinicus	Nyeri	South Horr	36.55	2.05	57	26.9	19	7			JD
Z. abyssinicus	Nyeri	South Horr	36.55	2.05	53	27	18.2	7.4			JD
Z. abyssinicus	Nyeri	South Horr	36.55	2.05	58	25.9	17.9	7.7			JD
Z. abyssinicus	Nyeri	South Horr	36.55	2.05	55	25.8	17.1	6.7			JD
Z. abyssinicus	Nyeri	South Horr	36.55	2.05	55	26.4	18.2	8			JD
Z. abyssinicus	Nyeri	South Horr	36.55	2.05	56	26.7	17.9	7			JD
Z. abyssinicus	Nyeri	South Horr	36.55	2.05	55	26.3	17.8	7.7			JD
Z. abyssinicus	Nyeri	South Horr	36.55	2.05	58	26.6	18.2	7.1			JD
Z. abyssinicus	Nyeri	South Horr	36.55	2.05	56	26.1	17.7	7.2			JD
Z. senegalensis	Nyiru	Chima	36.5	2.07	63	30.2	21.1	14.1			LB
Z. senegalensis	Nyiru	Chima	36.5	2.07	64	30.3	22.4	15.2			LB
Z. senegalensis	Nyiru	Chima	36.5	2.07	65	31.2	22	15.7			LB
Z. senegalensis	Nyiru	Ndadapo	36.5	2.06	63	30.1	20.6	13			LB
Z. senegalensis	Nyiru	Ndadapo	36.5	2.06	63	29.3	21.4	12			LB
Z. senegalensis	Nyiru	Ndadapo	36.5	2.06	63	30	20.6	11.7			LB
Z. senegalensis	Nyiru	Ndadapo	36.5	2.06	63	29.5	21.2	12.2			LB
Z. senegalensis	Nyiru	Ndadapo	36.5	2.06	61	29.5	20.7	11.4			LB
Z. senegalensis	Nyiru	Ndadapo	36.5	2.06	64	29.9	21.3	13.2			LB
Z. senegalensis	Nyiru	Ndadapo	36.5	2.06	63	29	21	12.3			LB
Z. senegalensis	Nyiru	Ndadapo	36.5	2.06	60	30.3	21.1	13.6			LB
Z. senegalensis	Nyiru	Ndadapo	36.5	2.06	62	29.8	21.2	13.2			LB
Z. senegalensis	Nyiru	Ndadapo	36.5	2.06	62	30.5	22	13.5			LB
Z. senegalensis	Nyiru	Ndadapo	36.5	2.06	62	30.8	20.8	13.1			LB
Z. senegalensis	Nyiru	Ndadapo	36.5	2.06	64	30.2	20.8	13.5			LB
Z. senegalensis	Nyiru	Ndadapo	36.5	2.06	61	29.7	21.4	12.2			LB
Z. senegalensis	Nyiru	Ndadapo	36.5	2.06	63	30.4	22.7	12.7			LB
Z. senegalensis	Nyiru	Surkulé	36.49	2.08	66	30.6	22.3	14.5			LB
Z. senegalensis	Nyiru	Surkulé	36.49	2.08	65	30	20.5	13.6			LB
Z. senegalensis	Nyiru	Surkulé	36.49	2.08	62	29.4	20.6	13.5			LB
Z. senegalensis	Nyiru	Surkulé	36.49	2.08	66	30	21.7	14.2			LB
Z. senegalensis	Nyiru	Surkulé	36.49	2.08	63	29.4	21.1	14.4			LB
Z. senegalensis	Nyiru	Surkulé	36.49	2.08	64	30.5	21.2	13.7			LB
Z. senegalensis	Nyiru	Surkulé	36.49	2.08	63	28	19.9	11.1			LB
Z. senegalensis	Nyiru	Surkulé	36.49	2.08	63	29.3	20.9	12.9			LB
Z. senegalensis	Nyiru	Surkulé	36.49	2.08	64	29.8	21.2	12.4			LB
Z. senegalensis	Nyiru	Surkulé	36.49	2.08	60	28.6	20.8	12.1			LB
Z. senegalensis	Nyiru	Surkulé	36.49	2.08	63	30.2	21.8	13.7			LB
Z. senegalensis	Nyiru	Surkulé	36.49	2.08	61	29.9	20.8	12.9			LB
Z. senegalensis	Nyiru	Surkulé	36.49	2.08	62		20.9	12.5			LB
Z. senegalensis	Nyiru	Surkulé	36.49	2.08	60	30.5	21.8	13.8			LB
Z. senegalensis	Nyiru	Surkulé	36.49	2.08	65	30	21.9	13.1			LB
Z. senegalensis	Nyiru	Surkulé	36.49	2.08	65	30.4	21.9	13.6			LB
Z. senegalensis	Nyiru	Surkulé	36.49	2.08	63	30.3	20.7	12.8			LB
Z. senegalensis	Nyiru	Surkulé	36.49	2.08	63	30.3	21.2	12.3			LB
Z. senegalensis	Nyiru	Surkulé	36.49	2.08	63	29	20.9	12.8			LB
Z. senegalensis	Nyiru	Surkulé	36.49	2.08	64	29	21.2	12.7			LB
Z. senegalensis	Nyiru	Surkulé	36.49	2.08	64	29.6	21.4	12.2			LB
Z. senegalensis	Nyiru	Surkulé	36.49	2.08	65	30.4	21.1	12.3			LB
Z. senegalensis	Nyiru	Surkulé	36.49	2.08	61	29.9	20.6	12.6			LB
Z. senegalensis	Nyiru	Surkulé	36.49	2.08	65	30.5	21.9	12			LB
Z. senegalensis	Nyiru	Surkulé	36.49	2.08	65	30.8	22	12.5			LB
Z. senegalensis	Nyiru	Surkulé	36.49	2.08	64	29.5	20.6	11.8			LB
Z. senegalensis	Nyiru	Surkulé	36.49	2.08	62	30.7	21.7	12.3			LB
Z. senegalensis	Nyiru	Surkulé	36.49	2.08	65	29.4	20.9	12.1			LB
Z. senegalensis	Nyiru	Surkulé	36.49	2.08	63	28.7	21.3	13			LB
Z. senegalensis	Nyiru	Surkulé	36.49	2.08	63	29.3	20.7	12.7			LB
Z. senegalensis	Nyiru	Surkulé	36.49	2.08	65		20.8	12.4			LB
Z. senegalensis	Nyiru	Surkulé	36.49	2.08	65	30	21.9	13.7			LB
Z. senegalensis	Nyiru	Surkulé	36.49	2.08	65	30.3	21.4	13.5			LB
Z. senegalensis	Nyiru	Surkulé	36.49	2.08	62	29.7	21.7	13.5			LB
Z. senegalensis	Nyiru	Surkulé	36.49	2.08	64	30	20.5	11			LB
Z. senegalensis	Nyiru	Surkulé	36.49	2.08	64	30.2	20.6	11.4			LB
Z. senegalensis	Nyiru	Surkulé	36.49	2.08	63	29.8	21.1	10.6			LB
Z. senegalensis	Nyiru	Surkulé	36.49	2.08	60	30	20.2	10.8			LB
Z. senegalensis	Nyiru	Surkulé	36.49	2.08	63	29.4	20.3	10.9			LB
Z. senegalensis	Nyiru	Surkulé	36.49	2.08	63	30	21.4	12.2			LB
Z. senegalensis	Nyiru	Surkulé	36.49	2.08	66	30.9	22.6	14.1			LB
Z. senegalensis	Nyiru	Surkulé	36.49	2.08	61	29.9	20.6	12.9			LB
Z. senegalensis	Nyiru	Surkulé	36.49	2.08	63	29.8	21.9	13.2			LB
Z. senegalensis	Nyiru	Surkulé	36.49	2.08	62	30	21.2	12.2			LB
Z. senegalensis	Nyiru	Surkulé	36.49	2.08	62	30.6	20.3	13.6			LB
Z. senegalensis	Nyiru	Surkulé	36.49	2.08	61	29.4	20.8	12.8			LB
Z. senegalensis	Nyiru	Surkulé	36.49	2.08	63	30.1	20.1	12.5			LB
Z. senegalensis	Nyiru	Surkulé	36.49	2.08	62	29.2	20.9	11.8			LB
Z. senegalensis	Nyiru	Surkulé	36.49	2.08	63	31.1	22.1	14			LB
Z. senegalensis	Nyiru	Surkulé	36.49	2.08	63	29.4	21.5	13			LB
Z. senegalensis	Nyiru	Surkulé	36.49	2.08	61	30.8	22.5	14			LB
Z. senegalensis	Nyiru	Surkulé	36.49	2.08	63	29.4	20.8	12			LB
Z. senegalensis	Nyiru	Surkulé	36.49	2.08	62	30.3	21.4	13.8			LB
Z. senegalensis	Nyiru	Surkulé	36.49	2.08	62	30.6	20.8	12.3			LB
Z. senegalensis	Nyiru	Surkulé	36.49	2.08	61	30.9	22.3	14.6			LB
Z. senegalensis	Nyiru	Surkulé	36.49	2.08	62	29.8	21.1	12.3			LB
Z. poliogaster	Taita Hills	Chawia	38.45	-3.35	61		19.3	9.7			LL
Z. poliogaster	Taita Hills	Chawia	38.45	-3.35	59		20.4	10.6			LL
Z. poliogaster	Taita Hills	Chawia	38.45	-3.35	60		20	10.6			LL
Z. poliogaster	Taita Hills	Chawia	38.45	-3.35	60		20.1	9.4			LL
Z. poliogaster	Taita Hills	Chawia	38.45	-3.35	58		20.1	10.7			LL
Z. poliogaster	Taita Hills	Chawia	38.45	-3.35	58		19.6	11			LL
Z. poliogaster	Taita Hills	Chawia	38.45	-3.35	58		20.5	11.3			LL
Z. poliogaster	Taita Hills	Chawia	38.45	-3.35	58			11.5			LL
Z. poliogaster	Taita Hills	Chawia	38.45	-3.35	61		21	10.5			LL
Z. poliogaster	Taita Hills	Chawia	38.45	-3.35	58			10			LL
Z. poliogaster	Taita Hills	Chawia	38.45	-3.35	58		19	11.3			LL
Z. poliogaster	Taita Hills	Chawia	38.45	-3.35	58		20.2	11.1			LL
Z. poliogaster	Taita Hills	Chawia	38.45	-3.35	59		20.2	11.3			LL
Z. poliogaster	Taita Hills	Chawia	38.45	-3.35	60		20	10.6			LL
Z. poliogaster	Taita Hills	Chawia	38.45	-3.35	60		20.2	10.2			LL
Z. poliogaster	Taita Hills	Chawia	38.45	-3.35	58		20.6	10.8			LL
Z. poliogaster	Taita Hills	Chawia	38.45	-3.35	59		20.4	11.3			LL
Z. poliogaster	Taita Hills	Chawia	38.45	-3.35	59		20.7	11.5			LL
Z. poliogaster	Taita Hills	Chawia	38.45	-3.35	59		19.5	11.5			LL
Z. poliogaster	Taita Hills	Chawia	38.45	-3.35	57		20.5	11.1			LL
Z. poliogaster	Taita Hills	Chawia	38.45	-3.35	57		19.4	10.8			LL
Z. poliogaster	Taita Hills	Chawia	38.45	-3.35	61		20.2	11.1			LL
Z. poliogaster	Taita Hills	Chawia	38.45	-3.35	60		19.4	11.1			LL
Z. poliogaster	Taita Hills	Chawia	38.45	-3.35	59		19.5	10.9			LL
Z. poliogaster	Taita Hills	Chawia	38.45	-3.35	59		20	11.8			LL
Z. abyssinicus	Taita Hills	Dwembe	38.22	-3.26	54	26.2	18.5	8	5.6		JCH
Z. abyssinicus	Taita Hills	Dwembe	38.22	-3.26	55	26	17	7	5.6		JCH
Z. abyssinicus	Taita Hills	Dwembe	38.22	-3.26	55	27	19	9	5		JCH
Z. abyssinicus	Taita Hills	Dwembe	38.22	-3.26	55	26.5	19.3	8.5	5.8		JCH
Z. abyssinicus	Taita Hills	Dwembe	38.22	-3.26	55	26.7	18.2	8.5	5.3		JCH
Z. abyssinicus	Taita Hills	Dwembe	38.22	-3.26	53	26	17.4	7.5	5		JCH
Z. abyssinicus	Taita Hills	Dwembe	38.22	-3.26	54	27	17.8	8	5.6		JCH
Z. abyssinicus	Taita Hills	Dwembe	38.22	-3.26	54	27	18.2	8	5.3		JCH
Z. abyssinicus	Taita Hills	Dwembe	38.22	-3.26	53	26.4	18.3	8	5.5		JCH
Z. abyssinicus	Taita Hills	Dwembe	38.22	-3.26	55	26.8	18.2	7.5	5.5		JCH
Z. abyssinicus	Taita Hills	Dwembe	38.22	-3.26	54	26	18.7	8	5.4		JCH
Z. abyssinicus	Taita Hills	Dwembe	38.22	-3.26	53	26.4	19.1	7	5.2		JCH
Z. abyssinicus	Taita Hills	Dwembe	38.22	-3.26	54	27	19.8	7	5.4		JCH
Z. abyssinicus	Taita Hills	Dwembe	38.22	-3.26	55	26.5	17.7	8	5.5		JCH
Z. abyssinicus	Taita Hills	Dwembe	38.22	-3.26	55	26.8	17.7	8	5.2		JCH
Z. abyssinicus	Taita Hills	Dwembe	38.22	-3.26	54	26.2	18.2	7.5	5.1		JCH
Z. abyssinicus	Taita Hills	Dwembe	38.22	-3.26	54	27	18.7	8.5	5.2		JCH
Z. abyssinicus	Taita Hills	Dwembe	38.22	-3.26	54	26.7	19	7.5	5.4		JCH
Z. abyssinicus	Taita Hills	Dwembe	38.22	-3.26	54	25.5	18.4	8	5.2		JCH
Z. abyssinicus	Taita Hills	Dwembe	38.22	-3.26	50	26.7	17.2	8.5	5.4		JCH
Z. abyssinicus	Taita Hills	Dwembe	38.22	-3.26	53	25.2	17.8	8	5.5		JCH
Z. abyssinicus	Taita Hills	Dwembe	38.22	-3.26	54	27.7	18.5	9	6		JCH
Z. abyssinicus	Taita Hills	Dwembe	38.22	-3.26	55	27.2	18.3	7.1	5		JCH
Z. abyssinicus	Taita Hills	Dwembe	38.22	-3.26	54	26.5	18	7	5		JCH
Z. abyssinicus	Taita Hills	Dwembe	38.22	-3.26	54	26	18.1	8.5	5		JCH
Z. abyssinicus	Taita Hills	Dwembe	38.22	-3.26	53	26.1	17.8	8	5.5		JCH
Z. abyssinicus	Taita Hills	Dwembe	38.22	-3.26	52	25.1	16.7	7	4.8		JCH
Z. abyssinicus	Taita Hills	Dwembe	38.22	-3.26	53	25.8	17.5	7.5	5.4		JCH
Z. abyssinicus	Taita Hills	Dwembe	38.22	-3.26	54	26.7	18.5	8.5	5.5		JCH
Z. poliogaster	Taita Hills	Mbololo	38.21	-3.22	58	29.3	20	10.5	7.58	9.84	JCH
Z. poliogaster	Taita Hills	Mbololo	38.21	-3.22	58	29.3	20	10.5	7.49	9.58	JCH
Z. poliogaster	Taita Hills	Mbololo	38.21	-3.22	61	30.5	21.5	11	8.22	9.2	JCH
Z. poliogaster	Taita Hills	Mbololo	38.21	-3.22	61	30.5	21.5	11	8.32	9.42	JCH
Z. poliogaster	Taita Hills	Mbololo	38.21	-3.22	59	28.7	21	10	7.98	7.8	JCH
Z. poliogaster	Taita Hills	Mbololo	38.21	-3.22	59	28.7	21	10	8.24	8.44	JCH
Z. poliogaster	Taita Hills	Mbololo	38.21	-3.22	59	29	21	10	8.01	9.12	JCH
Z. poliogaster	Taita Hills	Mbololo	38.21	-3.22	59	29	21	10	7.87	8.68	JCH
Z. poliogaster	Taita Hills	Mbololo	38.21	-3.22	57	28.9	19.5	9.5	8.08	9.47	JCH
Z. poliogaster	Taita Hills	Mbololo	38.21	-3.22	57	28.9	19.5	9.5	7.69	9.32	JCH
Z. poliogaster	Taita Hills	Mbololo	38.21	-3.22	57	28.4	19.5	10	7.58	9	JCH
Z. poliogaster	Taita Hills	Mbololo	38.21	-3.22	57	28.4	19.5	10	7.17	9.2	JCH
Z. poliogaster	Taita Hills	Mbololo	38.21	-3.22	60	29.5	20.6	10	7.99	9.74	JCH
Z. poliogaster	Taita Hills	Mbololo	38.21	-3.22	60	29.5	20.6	10	8.75	9.02	JCH
Z. poliogaster	Taita Hills	Mbololo	38.21	-3.22	60	29.2	19.9	8.5	8.33	8.68	JCH
Z. poliogaster	Taita Hills	Mbololo	38.21	-3.22	60	29.2	19.9	8.5	8.34	10.07	JCH
Z. poliogaster	Taita Hills	Mbololo	38.21	-3.22	58	29.7	19.8	10	7.8	9.24	JCH
Z. poliogaster	Taita Hills	Mbololo	38.21	-3.22	58	29.7	19.8	10	7.97	9.23	JCH
Z. poliogaster	Taita Hills	Mbololo	38.21	-3.22	57	28.5	20	9	7.82	9.42	JCH
Z. poliogaster	Taita Hills	Mbololo	38.21	-3.22	57	28.5	20	9	7.6	9.03	JCH
Z. poliogaster	Taita Hills	Mbololo	38.21	-3.22	59	29.5	20.5	9	7.7	8.18	JCH
Z. poliogaster	Taita Hills	Mbololo	38.21	-3.22	59	29.5	20.5	9	7.97	8.25	JCH
Z. poliogaster	Taita Hills	Mbololo	38.21	-3.22	58	29.3	19.7	10	8.02	9.18	JCH
Z. poliogaster	Taita Hills	Mbololo	38.21	-3.22	58	29.3	19.7	10	8.23	10.36	JCH
Z. poliogaster	Taita Hills	Mbololo	38.21	-3.22	58	29.3	20	9	7.92	9.84	JCH
Z. poliogaster	Taita Hills	Mbololo	38.21	-3.22	58	29.3	20	9	8.06	9.12	JCH
Z. poliogaster	Taita Hills	Mbololo	38.21	-3.22	60	29.1	21.6	10	8.07	8.72	JCH
Z. poliogaster	Taita Hills	Mbololo	38.21	-3.22	60	29.1	21.6	10	8.38	9.68	JCH
Z. poliogaster	Taita Hills	Mbololo	38.21	-3.22	58	29.9	20.5	10.5	7.86	9.37	JCH
Z. poliogaster	Taita Hills	Mbololo	38.21	-3.22	58	29.9	20.5	10.5	7.26	9.01	JCH
Z. poliogaster	Taita Hills	Mbololo	38.21	-3.22	57	29.8	21	10	8.03	8.55	JCH
Z. poliogaster	Taita Hills	Mbololo	38.21	-3.22	57	29.8	21	10	7.77	9.25	JCH
Z. poliogaster	Taita Hills	Mbololo	38.21	-3.22	57	27.5	19.4	8.5	8.25	9.35	JCH
Z. poliogaster	Taita Hills	Mbololo	38.21	-3.22	57	27.5	19.4	8.5	8.37	8.99	JCH
Z. poliogaster	Taita Hills	Mbololo	38.21	-3.22	59	29.2	20	9.5	7.92	10	JCH
Z. poliogaster	Taita Hills	Mbololo	38.21	-3.22	59	29.2	20	9.5	7.84	8.94	JCH
Z. poliogaster	Taita Hills	Mbololo	38.21	-3.22	59	28.8	19.4	9	8.06	8.87	JCH
Z. poliogaster	Taita Hills	Mbololo	38.21	-3.22	59	28.8	19.4	9	7.26	8.8	JCH
Z. poliogaster	Taita Hills	Mbololo	38.21	-3.22	58	29.1	20	9	7.67	8.76	JCH
Z. poliogaster	Taita Hills	Mbololo	38.21	-3.22	58	29.1	20	9	8.25	9.42	JCH
Z. poliogaster	Taita Hills	Mbololo	38.21	-3.22	60	29.7	21.1	10	8.68	9.07	JCH
Z. poliogaster	Taita Hills	Mbololo	38.21	-3.22	60	29.7	21.1	10	7.66	8.19	JCH
Z. poliogaster	Taita Hills	Mbololo	38.21	-3.22	60	29.6	20	9	8.01	8.66	JCH
Z. poliogaster	Taita Hills	Mbololo	38.21	-3.22	60	29.6	20	9	7.98	8.64	JCH
Z. poliogaster	Taita Hills	Mbololo	38.21	-3.22	58	29.1	20.4	9	7.81	7.73	JCH
Z. poliogaster	Taita Hills	Mbololo	38.21	-3.22	58	29.1	20.4	9	7.71	8.78	JCH
Z. poliogaster	Taita Hills	Mbololo	38.21	-3.22	58	28	19.2	9	7.63	9.32	JCH
Z. poliogaster	Taita Hills	Mbololo	38.21	-3.22	58	28	19.2	9	7.52	8.92	JCH
Z. poliogaster	Taita Hills	Mbololo	38.21	-3.22	58	29.8	20.1	10.5	7.61	9.12	JCH
Z. poliogaster	Taita Hills	Mbololo	38.21	-3.22	58	29.8	20.1	10.5	7.61	8.49	JCH
Z. poliogaster	Taita Hills	Mbololo	38.21	-3.22	58	28.8	19.5	9	7.76	8.62	JCH
Z. poliogaster	Taita Hills	Mbololo	38.21	-3.22	58	28.8	19.5	9	7.96	8.7	JCH
Z. poliogaster	Taita Hills	Mbololo	38.21	-3.22	58	28.9	19	9	7.71	9.17	JCH
Z. poliogaster	Taita Hills	Mbololo	38.21	-3.22	57	28.6	20	10	8.07	9.06	JCH
Z. poliogaster	Taita Hills	Mbololo	38.21	-3.22	56	28.9	20.3	9.5	7.66	8.21	JCH
Z. poliogaster	Taita Hills	Mbololo	38.21	-3.22	59	28.9	20.2	9	8.26	9.28	JCH
Z. poliogaster	Taita Hills	Mbololo	38.21	-3.22	60	28.8	20	9	8.04	9.14	JCH
Z. poliogaster	Taita Hills	Mbololo	38.21	-3.22	57	28.5	20.1	8.5	8.26	8.75	JCH
Z. poliogaster	Taita Hills	Ngangao	38.19	-3.21	63	28.9	20.1	11.09	8.13	9.02	JCH
Z. poliogaster	Taita Hills	Ngangao	38.19	-3.21	63	28.9	20.1	11.09	7.7	10.14	JCH
Z. poliogaster	Taita Hills	Ngangao	38.19	-3.21	58	27.6	21	10.5	7.38	8.79	JCH
Z. poliogaster	Taita Hills	Ngangao	38.19	-3.21	58	27.6	21	10.5	7.57	8.68	JCH
Z. poliogaster	Taita Hills	Ngangao	38.19	-3.21	60	29.2	20	10	8.5	9.39	JCH
Z. poliogaster	Taita Hills	Ngangao	38.19	-3.21	60	29.2	20	10	7.78	9.54	JCH
Z. poliogaster	Taita Hills	Ngangao	38.19	-3.21	58	27.5	20	11	8.18	9.4	JCH
Z. poliogaster	Taita Hills	Ngangao	38.19	-3.21	58	27.5	20	11	8.51	9.6	JCH
Z. poliogaster	Taita Hills	Ngangao	38.19	-3.21	58	27.5	20	11	8.68	8.55	JCH
Z. poliogaster	Taita Hills	Ngangao	38.19	-3.21	58	27.5	20	11	8.08	8.34	JCH
Z. poliogaster	Taita Hills	Ngangao	38.19	-3.21	57	29.8	20.2	8.5	7.32	7.83	JCH
Z. poliogaster	Taita Hills	Ngangao	38.19	-3.21	57	27.5	20.2	8.5	7.09	7.53	JCH
Z. poliogaster	Taita Hills	Ngangao	38.19	-3.21	57	28.3	19.6	8.5	8.29	8.74	JCH
Z. poliogaster	Taita Hills	Ngangao	38.19	-3.21	57	27.5	19.6	8.5	7.45	7.82	JCH
Z. poliogaster	Taita Hills	Ngangao	38.19	-3.21	61	29.2	19.9	8.5	7.48	7.9	JCH
Z. poliogaster	Taita Hills	Ngangao	38.19	-3.21	61	27.5	19.9	8.5	7.85	8.36	JCH
Z. poliogaster	Taita Hills	Ngangao	38.19	-3.21	61	28.5	19.2	9.5	8.01	9.56	JCH
Z. poliogaster	Taita Hills	Ngangao	38.19	-3.21	61	27.5	19.2	9.5	8.17	8.66	JCH
Z. poliogaster	Taita Hills	Ngangao	38.19	-3.21	57	28.3	20.4	9	7.41	8.04	JCH
Z. poliogaster	Taita Hills	Ngangao	38.19	-3.21	57	27.5	20.4	9	7.5	8.41	JCH
Z. poliogaster	Taita Hills	Ngangao	38.19	-3.21	60	29.6	20.5	8.5	8.58	8.79	JCH
Z. poliogaster	Taita Hills	Ngangao	38.19	-3.21	60	29.6	20.5	8.5	8.53	8.48	JCH
Z. poliogaster	Taita Hills	Ngangao	38.19	-3.21	59	29.6	20.5	9.5	8.08	9.23	JCH
Z. poliogaster	Taita Hills	Ngangao	38.19	-3.21	59	29.6	20.5	9.5	7.8	8.72	JCH
Z. poliogaster	Taita Hills	Ngangao	38.19	-3.21	59	29.6	20.5	9.5	8.76	10	JCH
Z. poliogaster	Taita Hills	Ngangao	38.19	-3.21	59	29.6	20.5	9.5	8.28	9.75	JCH
Z. poliogaster	Taita Hills	Ngangao	38.19	-3.21	61	29.6	20.5	9.5	7.39	8.92	JCH
Z. poliogaster	Taita Hills	Ngangao	38.19	-3.21	58	29.8	20.2	10.5	7.49	8.75	JCH
Z. poliogaster	Taita Hills	Ngangao	38.19	-3.21	58	29.8	20.2	10.5	6.79	7.22	JCH
Z. poliogaster	Taita Hills	Ngangao	38.19	-3.21	58	28.3	19.6	11.5	7.11	6.86	JCH
Z. poliogaster	Taita Hills	Ngangao	38.19	-3.21	58	29.8	20.2	10.5	8.6	10.09	JCH
Z. poliogaster	Taita Hills	Ngangao	38.19	-3.21	58	29.8	20.2	10.5	9.01	9.67	JCH
Z. poliogaster	Taita Hills	Ngangao	38.19	-3.21	58	28.3	19.6	11.5	8.1	9.1	JCH
Z. poliogaster	Taita Hills	Ngangao	38.19	-3.21	58	28.3	19.6	11.5	8.31	8.93	JCH
Z. poliogaster	Taita Hills	Ngangao	38.19	-3.21	55	29.2	19.9	10.5	8.34	8.33	JCH
Z. poliogaster	Taita Hills	Ngangao	38.19	-3.21	55	29.2	19.9	10.5	7.73	8.19	JCH
Z. poliogaster	Taita Hills	Ngangao	38.19	-3.21	56	28.5	19.2	10	7.86	8.98	JCH
Z. poliogaster	Taita Hills	Ngangao	38.19	-3.21	56	28.5	19.2	10	8.07	9.06	JCH
Z. poliogaster	Taita Hills	Ngangao	38.19	-3.21	57	28.3	20.4	10.5	8.08	9.18	JCH
Z. poliogaster	Taita Hills	Ngangao	38.19	-3.21	57	28.3	20.4	10.5	7.45	9.44	JCH
Z. poliogaster	Taita Hills	Ngangao	38.19	-3.21	59	29.6	20.5	11.5	8.38	9.46	JCH
Z. poliogaster	Taita Hills	Ngangao	38.19	-3.21	59	29.6	20.5	11.5	8.51	9.32	JCH
Z. poliogaster	West Usambaras	West Usambaras	38.25	-5.04	56		15	8			BN
Z. poliogaster	West Usambaras	West Usambaras	38.25	-5.04				9			BN
Z. poliogaster	West Usambaras	West Usambaras	38.25	-5.04	55		16	9			BN
Z. poliogaster	West Usambaras	West Usambaras	38.25	-5.04	54		18	9			BN
Z. poliogaster	West Usambaras	West Usambaras	38.25	-5.04	54		18	.			BN
Z. poliogaster	West Usambaras	West Usambaras	38.25	-5.04	54		17	9			BN
Z. poliogaster	West Usambaras	West Usambaras	38.25	-5.04	52		17	8			BN
Z. poliogaster	West Usambaras	West Usambaras	38.25	-5.04	52		16	9.5			BN
Z. poliogaster	West Usambaras	West Usambaras	38.25	-5.04	54		16	10			BN
Z. poliogaster	West Usambaras	West Usambaras	38.25	-5.04	53		17	8.5			BN
Z. poliogaster	West Usambaras	West Usambaras	38.25	-5.04	56		16	10.5			BN
Z. poliogaster	West Usambaras	West Usambaras	38.25	-5.04	58		16	9.5			BN
Z. poliogaster	West Usambaras	West Usambaras	38.25	-5.04	56		16	9			BN
Z. poliogaster	West Usambaras	West Usambaras	38.25	-5.04	56		17	10			BN
Z. poliogaster	West Usambaras	West Usambaras	38.25	-5.04	56		17	9.5			BN
Z. poliogaster	West Usambaras	West Usambaras	38.25	-5.04	51		16	8.5			BN
Z. poliogaster	West Usambaras	West Usambaras	38.25	-5.04	52		15	10			BN
Z. poliogaster	West Usambaras	West Usambaras	38.25	-5.04	53			10			BN
Z. poliogaster	West Usambaras	West Usambaras	38.25	-5.04	55		15	9.5			BN
Z. poliogaster	West Usambaras	West Usambaras	38.25	-5.04	53		15	9			BN
Z. poliogaster	West Usambaras	West Usambaras	38.25	-5.04	52		16	10			BN
Z. poliogaster	West Usambaras	West Usambaras	38.25	-5.04	57		15	10			BN
Z. poliogaster	West Usambaras	West Usambaras	38.25	-5.04	55		17	10.5			BN
Z. poliogaster	West Usambaras	West Usambaras	38.25	-5.04	55		17	10			BN
Z. poliogaster	West Usambaras	West Usambaras	38.25	-5.04	54		16	9.5			BN
Z. poliogaster	West Usambaras	West Usambaras	38.25	-5.04	55		17	9.5			BN
Z. poliogaster	West Usambaras	West Usambaras	38.25	-5.04	55		17	10			BN
Z. poliogaster	West Usambaras	West Usambaras	38.25	-5.04	54		38	9			BN
Z. poliogaster	West Usambaras	West Usambaras	38.25	-5.04	57		17	10.5			BN
Z. poliogaster	West Usambaras	West Usambaras	38.25	-5.04	55		16	9			BN
Z. poliogaster	West Usambaras	West Usambaras	38.25	-5.04	56		15	10.5			BN
Z. poliogaster	West Usambaras	West Usambaras	38.25	-5.04	58		18	9.5			BN
Z. poliogaster	West Usambaras	West Usambaras	38.25	-5.04	54		17	10			BN
Z. poliogaster	West Usambaras	West Usambaras	38.25	-5.04	54		16	9.5			BN
Z. poliogaster	West Usambaras	West Usambaras	38.25	-5.04	53		16	9			BN
Z. poliogaster	West Usambaras	West Usambaras	38.25	-5.04	53		16	10			BN
Z. poliogaster	West Usambaras	West Usambaras	38.25	-5.04	52		16	9			BN
Z. poliogaster	West Usambaras	West Usambaras	38.25	-5.04	54		16	9			BN
Z. poliogaster	West Usambaras	West Usambaras	38.25	-5.04	52		15	9			BN
Z. poliogaster	West Usambaras	West Usambaras	38.25	-5.04	56		17	9.5			BN
Z. poliogaster	West Usambaras	West Usambaras	38.25	-5.04	53		12	9			BN
Z. poliogaster	West Usambaras	West Usambaras	38.25	-5.04	54		12	9			BN
Z. poliogaster	West Usambaras	West Usambaras	38.25	-5.04	54		16	9.5			BN
Z. poliogaster	West Usambaras	West Usambaras	38.25	-5.04	56		15	9.5			BN
Z. poliogaster	West Usambaras	West Usambaras	38.25	-5.04	52		16	9.5			BN
Z. poliogaster	West Usambaras	West Usambaras	38.25	-5.04	58		16	10			BN
Z. poliogaster	West Usambaras	West Usambaras	38.25	-5.04	55		16	9.5			BN
Z. poliogaster	West Usambaras	West Usambaras	38.25	-5.04	58		16	9.5			BN
Z. poliogaster	West Usambaras	West Usambaras	38.25	-5.04	56		16	9.5			BN
Z. poliogaster	West Usambaras	West Usambaras	38.25	-5.04	57		16	9			BN
Z. poliogaster	West Usambaras	West Usambaras	38.25	-5.04	54		15	10			BN
Z. poliogaster	West Usambaras	West Usambaras	38.25	-5.04	53		16	10			BN
Z. poliogaster	West Usambaras	West Usambaras	38.25	-5.04	56		18	10.5			BN
Z. poliogaster	West Usambaras	West Usambaras	38.25	-5.04	53		16	11.5			BN
Z. poliogaster	West Usambaras	West Usambaras	38.25	-5.04	51		16	8.5			BN
Z. poliogaster	West Usambaras	West Usambaras	38.25	-5.04	52		15	10.5			BN
Z. poliogaster	West Usambaras	West Usambaras	38.25	-5.04	58		16	10.5			BN
Z. poliogaster	West Usambaras	West Usambaras	38.25	-5.04	55		15	11			BN
Z. poliogaster	West Usambaras	West Usambaras	38.25	-5.04	57		16	10			BN
Z. poliogaster	West Usambaras	West Usambaras	38.25	-5.04	54		16	10			BN
Z. poliogaster	West Usambaras	West Usambaras	38.25	-5.04	58		16	9			BN
Z. poliogaster	West Usambaras	West Usambaras	38.25	-5.04	55		15	9			BN
Z. poliogaster	West Usambaras	West Usambaras	38.25	-5.04	57		15	8.5			BN
Z. poliogaster	West Usambaras	West Usambaras	38.25	-5.04	53		16	8.5			BN
Z. poliogaster	West Usambaras	West Usambaras	38.25	-5.04	55		15	8.5			BN
Z. poliogaster	West Usambaras	West Usambaras	38.25	-5.04	58		15	11			BN
Z. poliogaster	West Usambaras	West Usambaras	38.25	-5.04	56		12	10.5			BN
Z. poliogaster	West Usambaras	West Usambaras	38.25	-5.04	57		16	10			BN
Z. poliogaster	West Usambaras	West Usambaras	38.25	-5.04	55		16	9			BN
Z. poliogaster	West Usambaras	West Usambaras	38.25	-5.04	57		16	10			BN
Z. poliogaster	West Usambaras	West Usambaras	38.25	-5.04	55		15	8			BN
Z. poliogaster	West Usambaras	West Usambaras	38.25	-5.04	56		16	9.5			BN
Z. poliogaster	West Usambaras	West Usambaras	38.25	-5.04	54		17	8			BN
Z. poliogaster	West Usambaras	West Usambaras	38.25	-5.04	56		17	10			BN
Z. poliogaster	West Usambaras	West Usambaras	38.25	-5.04	56		16	10			BN
Z. poliogaster	West Usambaras	West Usambaras	38.25	-5.04	54		16	10			BN
Z. poliogaster	West Usambaras	West Usambaras	38.25	-5.04	56		16	10			BN
Z. poliogaster	West Usambaras	West Usambaras	38.25	-5.04	56		16	8			BN
Z. poliogaster	West Usambaras	West Usambaras	38.25	-5.04	58		17	10			BN
Z. poliogaster	West Usambaras	West Usambaras	38.25	-5.04	57		16	9.5			BN
Z. poliogaster	West Usambaras	West Usambaras	38.25	-5.04	55		16	10			BN
Z. poliogaster	West Usambaras	West Usambaras	38.25	-5.04	56		16	10			BN
Z. poliogaster	West Usambaras	West Usambaras	38.25	-5.04	55		16	9			BN
Z. poliogaster	West Usambaras	West Usambaras	38.25	-5.04	53		15	9.5			BN
Z. poliogaster	West Usambaras	West Usambaras	38.25	-5.04	57		18	10.5			BN
Z. poliogaster	West Usambaras	West Usambaras	38.25	-5.04	57		17	9			BN
Z. poliogaster	West Usambaras	West Usambaras	38.25	-5.04	59		17	10.5			BN
Z. poliogaster	West Usambaras	West Usambaras	38.25	-5.04	54		16	8			BN
Z. poliogaster	West Usambaras	West Usambaras	38.25	-5.04	56		17	8.5			BN
