# Supplementary material for: Evolution along the Great Rift Valley: phenotypic and genetic differentiation of East African white‐eyes (Aves, Zosteropidae)
Source: Ecol Evol. 2015 Oct 12;5(21):4849–62. doi: 10.1002/ece3.1735 (PMC4662327; doi:10.1002/ece3.1735)
Supplement: Supplementary file 2 — Appendix S2. Allele frequencies of all populations and microsatellite loci analysed. Site numbers coincide with other supplementary material, figures and tables of the article. [file ECE3-5-4849-s002.xls]

## Sheet: Allele frequencies
Supplementary Material Electronic Appendix S2. Allele frequencies of all populations and microsatellite loci analysed. Site numbers coincide with other supplementary material, figures and tables of the article.
			Site
Locus	Allele	Size	1	2	3	4	5	6	7	8	9	10	11	12	13	14	15	16	17	18	19	20
Cu_28	1	156	0	0	0	0	0	0	0	0	0	0	0	0	0	0.0556	0	0	0	0	0.1667	0
	2	158	0	0	0	0	0	0	0	0	0	0	0	0	0	0.0278	0	0	0	0	0	0.25
	3	160	0	0	0	0	0	0	0	0	0	0	0	0	0	0	0	0.0625	0.0455	0.0323	0.1667	0
	4	162	0	0	0.4524	0	0.0192	0.0238	0.0161	0	0	0	0.02	0	0	0	0.0167	0	0.0152	0.0806	0	0
	5	164	1	1	0.5476	1	0.9808	0.9762	0.9839	1	1	1	0.98	1	1	0.9167	0.9833	0.9375	0.9394	0.8871	0.6667	0.75
Zl44	1	214	0	0	0	0	0	0	0	0	0	0.0263	0.02	0	0	0	0	0	0	0	0	0
	2	218	0	0	0	0	0	0	0	0	0	0	0	0.1	0	0	0	0	0.0303	0.0806	0.0625	0
	3	220	1	1	1	1	1	1	1	1	1	0.8684	0.74	0.8	0.8667	0.7941	0.7241	0.75	0.5303	0.5968	0.5625	1
	4	222	0	0	0	0	0	0	0	0	0	0	0	0	0	0	0	0	0	0	0.0625	0
	5	224	0	0	0	0	0	0	0	0	0	0.1053	0.24	0.1	0.1333	0.1471	0.2759	0.25	0.4091	0.3226	0.3125	0
	6	226	0	0	0	0	0	0	0	0	0	0	0	0	0	0	0	0	0.0303	0	0	0
	7	228	0	0	0	0	0	0	0	0	0	0	0	0	0	0.0588	0	0	0	0	0	0
Zl41	1	78	0	0	0	0	0	0	0	0	0	0	0	0	0	0.0278	0	0	0	0	0	0
	2	80	0	0	0	0	0	0	0	0	0	0	0	0	0	0	0	0	0	0.0161	0	0
	3	82	1	1	0.9524	1	0.9615	0.9762	0.9839	1	1	1	0.9792	0.9	1	0.8889	0.9643	1	1	0.9677	1	1
	4	84	0	0	0	0	0	0	0	0	0	0	0	0	0	0	0.0179	0	0	0	0	0
	5	86	0	0	0.0476	0	0.0385	0.0238	0.0161	0	0	0	0.0208	0.1	0	0.0833	0.0179	0	0	0.0161	0	0
Zl22	1	14	0	0	0	0	0	0	0	0	0.025	0	0	0	0	0	0	0	0	0	0	0
	2	50	0	0	0	0	0	0	0	0	0.025	0	0	0	0	0	0	0	0	0	0	0
	3	143	0	0	0	0	0.02	0	0	0	0	0	0	0	0	0	0	0	0	0	0	0
	4	145	0	0	0.9762	0.9	0.9	1	0.9643	0.0833	0.125	0	0	0	0	0	0	0	0	0.0167	0	0
	5	147	0	0	0	0.1	0	0	0	0	0	0	0.02	0.2	0	0.0588	0	0	0.0625	0.05	0.0556	0
	6	149	0	0	0	0	0	0	0	0	0	0.0526	0	0	0.1724	0	0	0	0.1562	0.1167	0	0
	7	151	0.2	0	0	0	0	0	0	0	0.1	0.1053	0.04	0.1	0	0.0882	0.2407	0	0.1406	0.2167	0	0
	8	153	0.4	0.1667	0	0	0	0	0	0	0	0.0526	0.04	0.1	0	0.2647	0.0926	0.125	0.0625	0.0167	0.0556	0.1667
	9	155	0.4	0.8333	0.0238	0	0.08	0	0.0357	0.9167	0.65	0.5789	0.64	0.4	0.8276	0.3824	0.4815	0.5625	0.375	0.25	0.6667	0.8333
	10	157	0	0	0	0	0	0	0	0	0.075	0	0.12	0	0	0.2059	0.0926	0	0.0938	0.2167	0	0
	11	159	0	0	0	0	0	0	0	0	0	0.1316	0.06	0.1	0	0	0.0556	0.3125	0.0469	0.0833	0.2222	0
	12	161	0	0	0	0	0	0	0	0	0	0.0263	0	0.1	0	0	0	0	0	0	0	0
	13	163	0	0	0	0	0	0	0	0	0	0	0	0	0	0	0.0185	0	0	0	0	0
	14	185	0	0	0	0	0	0	0	0	0	0.0526	0.08	0	0	0	0	0	0	0.0167	0	0
	15	187	0	0	0	0	0	0	0	0	0	0	0	0	0	0	0.0185	0	0	0	0	0
	16	189	0	0	0	0	0	0	0	0	0	0	0	0	0	0	0	0	0.0312	0	0	0
	17	191	0	0	0	0	0	0	0	0	0	0	0	0	0	0	0	0	0.0312	0.0167	0	0
Zl45	1	106	0	0	0	0	0.0682	0	0	0	0	0	0	0	0	0	0	0	0	0	0	0
	2	108	0	0	0	0	0	0	0	0	0	0	0	0	0	0	0.0185	0	0	0	0	0
	3	112	0	0.375	0.0238	0.3	0.2045	0.25	0.3571	0.125	0.087	0.3684	0.42	0.2	0.15	0.1667	0.3333	0.375	0.2241	0.2097	0.2778	0.25
	4	116	0	0	0	0	0	0	0.0357	0.2083	0.2609	0.1053	0.02	0.3	0.2167	0.1111	0.0185	0	0.0517	0.2742	0.1111	0.1667
	5	120	0.8	0.5	0.9762	0.7	0.7273	0.75	0.6071	0.5833	0.6522	0.4474	0.4	0.4	0.3667	0.5833	0.5926	0.625	0.4828	0.4516	0.5	0.5833
	6	124	0.2	0.125	0	0	0	0	0	0.0833	0	0.0526	0.14	0.1	0.2667	0.0556	0.037	0	0.2414	0.0484	0.1111	0
	7	126	0	0	0	0	0	0	0	0	0	0	0	0	0	0.0556	0	0	0	0	0	0
	8	128	0	0	0	0	0	0	0	0	0	0.0263	0.02	0	0	0.0278	0	0	0	0.0161	0	0
Zl14	1	134	0	0	0	0	0.0217	0	0	0	0	0	0	0	0	0	0	0	0	0	0	0
	2	140	0.3	0.375	0	0	0.0652	0	0	1	0.913	0.0789	0.06	0	0.1786	0.2059	0.0185	0.4286	0	0.0323	0	0.4
	3	142	0	0	0	0	0	0	0	0	0	0	0.04	0.2	0	0	0	0	0	0	0.1111	0
	4	144	0.7	0.625	1	1	0.913	1	1	0	0.087	0.7368	0.86	0.8	0.4464	0.5588	0.0185	0.2143	1	0.9677	0.4444	0.6
	5	146	0	0	0	0	0	0	0	0	0	0.1316	0.02	0	0	0.1765	0.037	0	0	0	0.2222	0
	6	148	0	0	0	0	0	0	0	0	0	0.0263	0.02	0	0.2321	0.0294	0.6481	0.3571	0	0	0.1111	0
	7	149	0	0	0	0	0	0	0	0	0	0	0	0	0	0	0.0185	0	0	0	0	0
	8	150	0	0	0	0	0	0	0	0	0	0	0	0	0.1429	0.0294	0.1667	0	0	0	0.1111	0
	9	152	0	0	0	0	0	0	0	0	0	0	0	0	0	0	0.0926	0	0	0	0	0
	10	184	0	0	0	0	0	0	0	0	0	0.0263	0	0	0	0	0	0	0	0	0	0
Zl54	1	118	0	0	0	0	0	0	0	0	0	0	0.0417	0	0	0	0.0167	0	0	0.0167	0.0556	0
	2	120	0	0	0	0	0	0	0	0	0	0	0.0625	0	0	0	0.0167	0	0.0469	0.0167	0	0
	3	122	1	1	1	1	0.9792	1	1	1	1	1	0.8958	0.9	1	1	0.9333	1	0.8906	0.95	0.9444	1
	4	124	0	0	0	0	0.0208	0	0	0	0	0	0	0.1	0	0	0.0333	0	0.0625	0.0167	0	0
Zl4	1	158	0	0	0	0	0	0	0	0	0	0	0	0	0	0	0	0.0625	0	0	0	0.1
	2	160	0	0	0	0	0	0	0	0	0	0	0	0	0	0.0588	0.0667	0	0.0156	0	0	0
	3	162	0.75	0.5	0	0.2	0.12	0.0952	0.35	0.125	0	0	0	0	0.0167	0.3235	0.4333	0.8125	0.2031	0.1667	0.1111	0.3
	4	164	0.25	0.5	1	0.8	0.82	0.881	0.65	0.5417	0.875	0.9167	0.913	0.6	0.9833	0.5882	0.4333	0.125	0.5938	0.75	0.6667	0.6
	5	166	0	0	0	0	0.06	0.0238	0	0.3333	0.125	0.0833	0.0217	0.4	0	0	0.0667	0	0.1562	0.0833	0.1111	0
	6	168	0	0	0	0	0	0	0	0	0	0	0.0652	0	0	0.0294	0	0	0.0312	0	0.1111	0
Zl35	1	115	0	0	0	0	0	0	0	0	0	0.0263	0	0	0	0	0	0	0	0	0	0
	2	117	0	0	0	0	0	0	0	0	0	0	0	0	0	0.0294	0	0	0	0.0161	0.1111	0
	3	121	0	0	0	0	0	0	0	0.6364	0.75	0.0263	0	0	0	0	0.0185	0.0833	0	0	0	0
	4	123	0	0	0	0	0	0	0.0484	0	0	0	0	0	0	0	0	0	0	0	0	0
	5	125	0.75	0.6667	0.619	0.8	0.881	1	0.9516	0.3636	0.25	0.0526	0.0652	0	0	0.3824	0.1852	0.1667	0.0156	0	0.1111	0.5
	6	127	0	0	0.0476	0.1	0	0	0	0	0	0	0.0435	0.625	0.4821	0.3529	0.2963	0.5	0.625	0.5645	0.5	0.5
	7	129	0.25	0	0.3333	0.1	0.119	0	0	0	0	0.1316	0.3043	0	0	0	0.1852	0.0833	0.0938	0.1129	0.1111	0
	8	131	0	0.1667	0	0	0	0	0	0	0	0.6842	0.5435	0	0	0.0294	0.0926	0.0833	0.0156	0.0484	0	0
	9	133	0	0.1667	0	0	0	0	0	0	0	0.0789	0.0435	0	0.3571	0.0294	0.0185	0	0.1562	0.1129	0	0
	10	135	0	0	0	0	0	0	0	0	0	0	0	0.25	0.1607	0.0882	0.1481	0.0833	0.0781	0.1452	0.1667	0
	11	137	0	0	0	0	0	0	0	0	0	0	0	0	0	0.0882	0.0556	0	0	0	0	0
	12	141	0	0	0	0	0	0	0	0	0	0	0	0.125	0	0	0	0	0.0156	0	0	0
Mme12	1	138	0.375	0.375	0	0	0	0	0	0	0	0	0	0	0	0.3235	0.0179	0.75	0	0	0	0.5
	2	140	0	0	0	0	0	0	0	0	0	0	0	0	0	0	0.0179	0.0625	0	0	0	0
	3	142	0.625	0.5	1	1	1	1	1	1	1	1	1	1	1	0.6471	0.9643	0.1875	1	1	1	0.5
	4	144	0	0.125	0	0	0	0	0	0	0	0	0	0	0	0.0294	0	0	0	0	0	0
Zl18	1	124	0	0	0	0	0	0	0	0	0	0	0	0	0	0	0	0	0.0161	0	0	0
	2	128	0	0	0	0.1	0.2	0.119	0.0323	0	0	0	0	0	0	0	0.0333	0	0	0	0	0
	3	132	0	0	0	0	0	0	0	0	0	0.0263	0	0	0	0	0.0333	0	0	0	0	0
	4	134	0	0	0	0	0	0	0	0	0	0.0263	0.04	0	0.069	0.0882	0	0.0833	0	0	0	0
	5	136	1	0.75	1	0.9	0.8	0.8571	0.9677	1	1	0.9474	0.96	1	0.931	0.9118	0.9167	0.9167	0.9839	1	1	0.8
	6	138	0	0.25	0	0	0	0	0	0	0	0	0	0	0	0	0.0167	0	0	0	0	0
	7	140	0	0	0	0	0	0.0238	0	0	0	0	0	0	0	0	0	0	0	0	0	0
	8	144	0	0	0	0	0	0	0	0	0	0	0	0	0	0	0	0	0	0	0	0.2
Zl50	1	130	1	0.75	0	0.1	0.0833	0	0	1	1	0.7222	0.66	0.7	0.9231	0.8438	0.7407	0.7857	0.7121	0.7903	0.3125	0.9
	2	133	0	0.25	0.225	0.5	0.8125	0.7105	0.5968	0	0	0	0	0.1	0	0.125	0.2222	0.1429	0.2121	0.129	0.5625	0
	3	136	0	0	0.775	0.2	0.1042	0.2895	0.4032	0	0	0.1111	0.28	0.2	0.0769	0.0312	0	0	0.0606	0.0645	0.125	0.1
	4	139	0	0	0	0.2	0	0	0	0	0	0.1667	0.06	0	0	0	0.037	0.0714	0.0152	0.0161	0	0
Zl49	1	150	0.5	0	0	0	0	0	0	0	0	0	0	0	0	0	0	0	0.129	0.1897	0	0
	2	154	0	0	0	0	0	0	0	0.5833	0.225	0	0.0909	0	0	0	0	0	0.5968	0.7069	0.5714	0
	3	156	0	0	0	0	0	0	0	0	0.05	0	0	0	0	0	0	0	0	0	0	0
	4	158	0	0	0	0	0	0	0	0.2083	0.4	0.0294	0	0	0	0.3	0.1481	0.2	0.2419	0.0345	0	0
	5	160	0	0	0	0	0	0	0	0	0	0	0	0	0	0	0	0	0	0	0.1429	0
	6	162	0	0	0	0	0	0.0789	0.1034	0.2083	0.2	0.2059	0.3182	0	0	0.15	0.0556	0	0	0.0345	0	0
	7	164	0	0	0	0	0	0	0	0	0	0	0	0	0	0	0	0	0	0	0	0.5
	8	166	0	0.6667	0	0	0.0526	0.0789	0.1207	0	0.075	0.5588	0.4545	0	0.8654	0.35	0.6111	0.4	0.0323	0	0.2857	0
	9	170	0.5	0	0.375	1	0.3158	0.3947	0.1724	0	0.05	0.0294	0	0	0.1154	0	0.1296	0.2	0	0.0345	0	0.5
	10	174	0	0.3333	0.2812	0	0.3947	0.1842	0.5	0	0	0.1765	0.1364	0	0.0192	0	0.037	0.2	0	0	0	0
	11	176	0	0	0	0	0	0	0	0	0	0	0	0	0	0.2	0	0	0	0	0	0
	12	178	0	0	0.2812	0	0.2368	0.2368	0.1034	0	0	0	0	0	0	0	0.0185	0	0	0	0	0
	13	182	0	0	0.0625	0	0	0.0263	0	0	0	0	0	0	0	0	0	0	0	0	0	0
Zl2	1	96	0	0	0	0	0	0	0	0	0	0	0	0.1	0	0	0	0	0	0	0	0.4
	2	100	0.3	1	0	0	0	0	0	0.25	0.1087	0.1053	0.06	0.1	0	0.2333	0	0	0	0.0323	0.1111	0
	3	102	0	0	0	0	0.0952	0	0	0.4583	0.6087	0.1579	0.22	0	0.4333	0.1	0.0682	0.0625	0.15	0.0645	0	0.2
	4	104	0.1	0	0.0714	0.3	0.2143	0.2381	0.0345	0.125	0.087	0.0789	0.16	0	0.05	0.0667	0	0.0625	0.0667	0	0.0556	0
	5	106	0.2	0	0	0	0.0238	0	0	0.1667	0.1957	0.2632	0.2	0.2	0.0167	0.0333	0.0455	0.125	0.0667	0.2097	0.2778	0
	6	108	0	0	0.2857	0.3	0.3333	0.3571	0.2931	0	0	0	0.04	0.1	0.05	0.1	0	0	0.3167	0.2742	0.1667	0.2
	7	110	0	0	0.6429	0.4	0.3333	0.4048	0.2241	0	0	0.0789	0.12	0.2	0.4333	0.3333	0.1591	0.0625	0.15	0.1129	0.0556	0
	8	112	0	0	0	0	0	0	0.4483	0	0	0.0789	0.02	0	0.0167	0.0333	0.4545	0.25	0.0167	0.1452	0	0
	9	114	0.2	0	0	0	0	0	0	0	0	0.0263	0.04	0	0	0.0667	0.2727	0.1875	0	0.0161	0.1667	0.1
	10	116	0.2	0	0	0	0	0	0	0	0	0.1053	0.06	0	0	0	0	0.1875	0.1167	0.0323	0.1111	0
	11	118	0	0	0	0	0	0	0	0	0	0	0.08	0	0	0	0	0	0.05	0.0161	0	0
	12	120	0	0	0	0	0	0	0	0	0	0.0526	0	0	0	0	0	0.0625	0.0333	0.0323	0.0556	0
	13	122	0	0	0	0	0	0	0	0	0	0.0526	0	0.1	0	0.0333	0	0	0.0333	0.0161	0	0.1
	14	124	0	0	0	0	0	0	0	0	0	0	0	0.1	0	0	0	0	0	0.0484	0	0
	15	126	0	0	0	0	0	0	0	0	0	0	0	0.1	0	0	0	0	0	0	0	0
Zl34	1	148	0	0	0	0	0	0	0	0	0	0	0	0	0	0.5714	0	0.7	0	0	0	0
	2	150	0	0	0	0	0	0	0	0	0	0	0	0	0	0	0	0.2	0	0	0	0
	3	154	0	0	0	0	0	0	0	0	0	0	0	0	0	0	0	0.1	0	0	0	0
	4	162	0	0	0	0	0	0	0	0	0	0	0	0	0	0	0	0	0.0833	0.0333	0.1111	0
	5	164	0	0	0	0	0	0	0	0	0.0227	0	0	0	0.0357	0	0	0	0.0625	0	0.0556	0
	6	166	1	1	1	0.75	0.8947	1	1	0.9167	0.5909	0.8235	0.8125	0.5	0.2857	0	0.875	0	0.3333	0.5333	0.5	1
	7	168	0	0	0	0	0	0	0	0	0	0.0588	0.1667	0.5	0.3929	0	0.125	0	0.1667	0.1	0.2222	0
	8	170	0	0	0	0	0	0	0	0	0.0227	0	0	0	0	0.4286	0	0	0	0	0	0
	9	172	0	0	0	0	0	0	0	0	0	0	0	0	0	0	0	0	0	0.0167	0	0
	10	174	0	0	0	0	0.0526	0	0	0.0833	0.3409	0.1176	0.0208	0	0.25	0	0	0	0.2292	0.15	0.1111	0
	11	176	0	0	0	0.25	0	0	0	0	0	0	0	0	0	0	0	0	0.125	0.1667	0	0
	12	178	0	0	0	0	0	0	0	0	0	0	0	0	0.0357	0	0	0	0	0	0	0
	13	179	0	0	0	0	0	0	0	0	0.0227	0	0	0	0	0	0	0	0	0	0	0
	14	188	0	0	0	0	0.0263	0	0	0	0	0	0	0	0	0	0	0	0	0	0	0
	15	196	0	0	0	0	0.0263	0	0	0	0	0	0	0	0	0	0	0	0	0	0	0
AP			0 / 27	0 / 27	0 / 27	0 / 27	4 / 39	2014-01-30	2014-01-31	0 / 28	3 / 37	5 / 56	6 / 58	5 / 34	1 / 37	6 / 60	7 / 66	5 / 46
