# Supplementary material for: Evolution along the Great Rift Valley: phenotypic and genetic differentiation of East African white‐eyes (Aves, Zosteropidae)
Source: Ecol Evol. 2015 Oct 12;5(21):4849–62. doi: 10.1002/ece3.1735 (PMC4662327; doi:10.1002/ece3.1735)
Supplement: Supplementary file 3 — Appendix S3. Summary data of sample sites, with species, subspecies, exact geographical location, altitude, and mean values of all genetic and morphological characters analysed: Total number of alleles (A), allelic richness (AR), number of private alleles restricted to single mountain massifs (AP), percentage of expected heterozygosity (He) and observed heterozygosity (Ho). Site numbers match with those of Fig. 1. [file ECE3-5-4849-s003.xls]

## Sheet: Mean values_Morpho_Genetics
Supplementary Material Electronic Appendix S3. Summary data of sample sites, with species, subspecies, exact geographic location, altitude, and mean values of all genetic and morhpological characters analysed: Total number of alleles (A), allelic richness (AR), number of private alleles restricted to single mountain massifs (AP), percentage of expected heterozygosity (He) and observed heterozygos…
Country	Mountain range	Location	Nr	Species	Subspecies	Longitude	Latitude	Altitude	N	Wing length	Tarsus length	Weight	Eyering perimeter	Species	Habitat	N*	A	AR	AP	He	Ho
Ethiopia	Ethiopian highlands	Adis Abeba-1	1	Z. poliogaster	poliogaster	37.57	9.1	2337						Z. p.	Cloud forest	12	4.3	2.8	5/46	50.8	43.7
Ethiopia	Ethiopian highlands	Jimma Hills-2	2	Z. poliogaster	poliogaster	36.75	7.72	2082		59.75	17.25	11.31		Z. p.	Cloud forest	30	4.5	2.6	7/66	40.3	29.5
Ethiopia	Ethiopian highlands	Garuke-3	3	Z. poliogaster	poliogaster	36.75	7.74	2082	20	59.63	17.21	11.25		Z. p.	Cloud forest
Ethiopia	Ethiopian highlands	Fetche-4	4	Z. poliogaster	poliogaster	36.76	7.72	1985	7	59.14	17.38	11.29		Z. p.	Cloud forest
Kenya	Mt. Kulal	Gatab+Mt. Kulal-5	5	Z. poliogaster	kulalensis	36.55	2.38	415	66	63.36	21.69	13.55	35.16	Z. p.	Cloud forest	30x	2.3	2.1	1/37	40.8	34.8
Kenya	Mt. Kulal	Arabel-6	6	Z. poliogaster	kulalensis	36.55	2.38	415	5	61.8	21.22	12.58		Z. p.	Cloud forest
Kenya	Aberdares	Gatumaini Forest-7	7	Z. poliogaster	kikuyuensis	36.43	-0.25	2342	43	60	20.28	12.07	54	Z. p.	Cloud forest	25x	1.8	2.5	6/58	38.5	36.4
Kenya	Mt. Kenya	Mt. Kenya-8	8	Z. poliogaster	kikuyuensis	37.11	-0.14	2219	30	62.13	20.83	11.53	58.02	Z. p.	Cloud forest	20	2.6	2.5	5/56	45.9	34.8
Kenya	Chyulu Hills	Simba valley-9	9	Z. poliogaster	mbuluensis	37.58	-2.48	1162	20	61.4	21.27	11.2	56.31	Z. p.	Cloud forest	18x	3.9	1.8	0/28	47.7	25.2
Kenya	Chyulu Hills	Satellite-10	10	Z. poliogaster	mbuluensis	38.26	-3.2	761	50	62.94	20.89	12.79	51.19	Z. p.	Cloud forest	23x	1.9	1.9	3/37	46.6	27.7
Kenya	Taita Hills	Ngangao-11	11	Z. poliogaster	silvanus	38.19	-3.21	875	42	58.5	20.09	10.03	70.27	Z. p.	Cloud forest	21x	2.5	1.6	41669	35.1	28.9
Kenya	Taita Hills	Mbololo-12	12	Z. poliogaster	silvanus	38.21	-3.22	846	58	58.43	20.17	9.55	71.6	Z. p.	Cloud forest	31x	2.1	1.7	41670	31.3	23.5
Kenya	Taita Hills	Chawia-13	13	Z. poliogaster	silvanus	38.45	-3.35	1242	25	58.96	20.03	10.87		Z. p.	Cloud forest	26x	2.7	1.9	4/39	29	22.7
Kenya	Taita Hills	Bura-14	14	Z. poliogaster	silvanus	38.3	-3.45	1411						Z. p.	Cloud forest	7	2.9	-	0/27	43.7	36.3
Kenya	Mt. Kaisgau	Mt. Kasigau-15	15	Z. poliogaster	silvanus	38.42	-4.03	728	42	59	21	10.62	76.77	Z. p.	Cloud forest	21x	1.8	1.5	0/27	35	34.3
Kenya	Mt. Meru	Mt. Meru-16	16	Z. poliogaster	eurycricotus	36.75	-3.23	3215						Z. p.	Cloud forest	8	1.8	-	0/27	53.2	21.3
Tanzania	Pare Mts.	Pare Mts.-17	17	Z. poliogaster	winifredae	37.82	-3.95	921						Z. p.	Cloud forest	8	1.8	-	0/27	54.6	36.9
Kenya	Mt. Marsabit	Abdul+Ahmed camp-18	18	Z. senegalensis	jacksoni	37.59	2.19	580	59	57.44	19.37	10.46		Z. p .	Cloud forest	18	3.1	2.9	6/60	50.6	29.4
Kenya	Mt. Marsabit	Bakuli-19	19	Z. senegalensis	jacksoni	37.57	2.17	519	83	57.72	19.53	10.39		Z. s.	Savannah
Kenya	Mt. Marsabit	Lake Paradise-20	20	Z. senegalensis	jacksoni	37.55	2.15	520	67	57.52	19.38	10		Z. s.	Savannah
Kenya	Mt. Nyiru	Ndadapo-21	21	Z. senegalensis	jacksoni				14	62.43	21.2	12.69		Z. s.	Savannah
Kenya	Mt. Nyiru	Surkulé-22	22	Z. senegalensis	jacksoni	36.49	2.08	278	56	63.09	21.18	12.77		Z. s.	Savannah
Kenya	Mt. Nyiru	Chima-23	23	Z. senegalensis	jacksoni	36.5	2.07	278	3	64	21.83	15		Z. s.	Savannah
Kenya	Mt. Maralal	Ngurumaut-24	24	Z. senegalensis	jacksoni	36.38	1.13	1021	33	62.24	20.66	12.02		Z. s.	Savannah
Kenya	Mt. Maralal	Sordon-25	25	Z. senegalensis	jacksoni	36.49	1.14	1600	18	62.5	20.76	11.36		Z. s.	Cloud forest
Kenya	Mt. Maralal	Peto-26	26	Z. senegalensis	jacksoni	36.49	1.03	1494	16	61.54	20.53	11.59		Z. s.	Cloud forest
Kenya	Mt. Maralal	Tilia-27	27	Z. senegalensis	jacksoni	36.51	1.03	1824	8	61.29	20.68	11.75		Z. s.	Cloud forest
Kenya	Mt. Maralal	Bawa-28	28	Z. senegalensis	jacksoni	36.49	1.02	1494	5	61.6	20.68	11.04		Z. s.	Cloud forest
Kenya	Mathews Range	Londadapo+Orokaela-29	29	Z. senegalensis	jacksoni	37.16	1.13	1170	7	60.4	20.31	11.87		Z. s.	Savannah
Kenya	Kakamega Forest	Kakamega Forest-30	30	Z. senegalensis	stuhlmanni	34.5	0.16	1387	11	58.45	18.95	10.65		Z. s.	Cloud forest	11x	9.1	3.1	-	61	44.6
Kenya	Mau Escarpment	Eburu Forest-31	31	Z. senegalensis	jacksoni	36.11	-0.38	1790	6	63.5	21.07	12.5		Z. p.	Cloud forest	7	3.7	-	5/34	54.2	46.2
Tanzania	West Usambaras	Ambanbugul-32	32	Z. senegalensis	stierlingi	38.25	-5.04	584	89	54.98	16.24	9.51		Z. p.	Cloud forest
Tanzania	East Usambaras	T-East Usambaras-33	33	Z. senegalensis	stierlingi	38.36	-5.03	758	7	55.29	16.14	9.29		Z. p.	Cloud forest
Kenya	Nyiru	South Horr-34	34	Z. abyssinicus	flavilateralis	36.55	2.05	382	30	55.53	18.11	7.69		Z. a.	Savannah
Kenya	Kitui	Nzeeu River-35	35	Z. abyssinicus	flavilateralis	38.01	1.24	686	22	54.64	17.66	8.43	33.08	Z a.	Savannah
Kenya	Chyulu foothill	Umani Spring-36	36	Z. abyssinicus	flavilateralis	37.57	-2.27	1108	33	53.97	17.38	7.88		Z. a.	Savannah	31x	2.1	2.7	-	45.3	40.7
Kenya	Taita Hills foothill	Dembwa-37	37	Z. abyssinicus	flavilateralis	38.22	-3.26	906	29	53.86	18.19	7.88		Z. a.	Savannah
